# Supplementary material for: 3β-Acet­oxy-12α-chloro-d-friedooleanan-28,14β-olide
Source: Acta Crystallogr Sect E Struct Rep Online. 2011 Feb 23;67(Pt 3):o679. doi: 10.1107/S160053681100585X (PMC3051923; doi:10.1107/S160053681100585X)
Supplement: Supplementary file 2 [file e-67-0o679-Isup2.hkl]

#
# h,k,l, Fc-squared, Fo-squared, sigma(Fo-squared) and status flag
#
data_I
_shelx_title ' Froelich et al. '
_shelx_refln_list_code          4
_shelx_F_calc_maximum      128.73
_exptl_crystal_F_000       580.00
_reflns_d_resolution_high  0.8027
 
loop_
 _symmetry_equiv_pos_as_xyz
 'x, y, z'
 '-x, y+1/2, -z'
 
_cell_length_a    14.1022
_cell_length_b     6.6481
_cell_length_c    15.2632
_cell_angle_alpha  90.000
_cell_angle_beta   90.621
_cell_angle_gamma  90.000
 
_shelx_F_squared_multiplier     1.000
 
loop_
 _refln_index_h
 _refln_index_k
 _refln_index_l
 _refln_F_squared_calc
 _refln_F_squared_meas
 _refln_F_squared_sigma
 _refln_observed_status
   2  -8   0       85.65       96.49      4.39 o
   3  -8   0       40.69       41.18      2.92 o
   4  -8   0       60.93       42.92      2.82 o
   1  -7   0       40.92       38.53      3.92 o
   2  -7   0       53.59       63.48      8.32 o
   3  -7   0       17.45       19.64      2.28 o
   4  -7   0       55.01       64.76      6.70 o
   5  -7   0       43.40       50.18      3.66 o
   6  -7   0       14.78       18.23      3.70 o
   7  -7   0        3.40        3.40      1.17 o
   8  -7   0       67.00       53.11      4.84 o
   9  -7   0       49.70       54.37      4.16 o
   0  -6   0     1229.92     1218.05     48.72 o
   1  -6   0      100.17      107.16      3.94 o
   2  -6   0      196.73      201.84      6.00 o
   3  -6   0       93.75       95.38      4.05 o
   4  -6   0      250.64      244.33      6.22 o
   5  -6   0      129.60      109.14      9.50 o
   6  -6   0       25.31       18.18      2.67 o
   7  -6   0      108.05       98.69      5.52 o
   8  -6   0       86.50       72.73      8.06 o
   9  -6   0       15.33       12.09      3.29 o
  10  -6   0        0.93       -0.13      1.20 o
  11  -6   0       52.71       52.32      4.71 o
   1  -5   0      191.12      199.45      6.65 o
   2  -5   0       58.30       59.03      3.26 o
   3  -5   0      525.31      485.18     12.22 o
   4  -5   0       50.31       62.71      3.80 o
   5  -5   0      916.50      915.41     11.34 o
   6  -5   0      166.45      173.51      6.10 o
   7  -5   0      877.68      853.96     24.43 o
   8  -5   0       10.22        8.25      3.12 o
   9  -5   0       56.17       57.12      5.71 o
  10  -5   0       51.70       55.11      5.38 o
  11  -5   0      118.93      119.02      7.07 o
  12  -5   0       17.32       20.18      2.62 o
  13  -5   0      125.52      122.39      6.32 o
   0  -4   0     1477.38     1549.59     52.38 o
   1  -4   0      227.21      218.54     21.08 o
   2  -4   0      380.91      404.36     30.22 o
   3  -4   0      265.78      254.85     25.36 o
   4  -4   0      461.04      473.80     36.07 o
   5  -4   0       22.75       25.48      8.95 o
   6  -4   0        5.95        3.93      1.86 o
   7  -4   0       94.60       89.88      5.94 o
   8  -4   0      281.11      258.45      8.94 o
   9  -4   0      300.62      293.52     12.03 o
  10  -4   0      293.45      302.81     19.73 o
  11  -4   0      118.41      106.23      7.74 o
  12  -4   0      102.30      117.99      5.89 o
  13  -4   0       24.61       22.88      2.90 o
  14  -4   0        7.31        8.24      2.50 o
   1  -3   0      261.85      389.16     15.89 o
   2  -3   0       26.18       44.23      5.26 o
   3  -3   0      403.81      469.68     22.41 o
   4  -3   0     1004.31     1055.20     47.76 o
   5  -3   0       78.26       71.15     10.12 o
   6  -3   0      821.10      809.26     35.68 o
   7  -3   0      357.95      335.94     24.22 o
   8  -3   0      144.55      122.92     23.12 o
   9  -3   0      142.25      136.18     24.91 o
  10  -3   0       25.86       20.37      4.56 o
  11  -3   0      196.77      187.52     15.11 o
  12  -3   0       57.33       72.47      9.37 o
  13  -3   0       76.62       76.75      8.86 o
  14  -3   0      134.46      144.90     10.77 o
  15  -3   0       36.88       40.21      3.42 o
  16  -3   0      109.67      105.00      5.83 o
   0  -2   0     3949.90     4072.53     58.70 o
   1  -2   0      855.24      784.41     15.51 o
   2  -2   0     2321.93     2245.70     26.37 o
   3  -2   0       56.73       36.40      3.47 o
   4  -2   0      357.19      386.75     18.86 o
   5  -2   0     2302.24     2318.66     49.87 o
   6  -2   0      105.30      122.48     12.24 o
   7  -2   0     1126.48     1302.80     42.33 o
   8  -2   0      434.07      420.30     38.29 o
   9  -2   0      671.79      664.54     50.08 o
  10  -2   0      174.02      175.66      7.18 o
  11  -2   0       34.35       40.81      3.69 o
  12  -2   0        7.40       10.07      2.98 o
  13  -2   0        1.10        0.97      1.44 o
  14  -2   0       19.36       18.02      2.95 o
  15  -2   0        7.39        7.23      2.35 o
  16  -2   0       12.48       12.64      2.35 o
  17  -2   0        2.29       -0.19      0.74 o
   1  -1   0    12383.65    13200.63    292.07 o
   2  -1   0      559.55      504.45     14.37 o
   3  -1   0     4111.53     4326.03     47.32 o
   4  -1   0     3810.22     4054.18     63.24 o
   5  -1   0     3419.42     3488.28     51.59 o
   6  -1   0     1881.80     1950.06     57.89 o
   7  -1   0     2512.69     2538.48     76.90 o
   8  -1   0      589.98      535.13     38.01 o
   9  -1   0      396.82      418.98     35.37 o
  10  -1   0       28.25       33.56      4.18 o
  11  -1   0      160.90      153.52      6.83 o
  12  -1   0      442.68      438.52     12.74 o
  13  -1   0      332.13      328.56     19.50 o
  14  -1   0      261.84      266.74     13.82 o
  15  -1   0      104.52       98.86      8.47 o
  16  -1   0      180.89      160.48      9.59 o
   1   0   0      419.38      343.83      5.47 o
   2   0   0    10032.79    10682.57     41.40 o
   3   0   0     5241.65     5362.71     51.09 o
   4   0   0     2023.58     2036.56     22.28 o
   5   0   0       17.85       25.55      2.87 o
   6   0   0      249.20      208.05      8.88 o
   7   0   0     1627.43     1528.71     25.97 o
   8   0   0      866.59      819.79     27.98 o
   9   0   0       87.14       86.30     14.27 o
  10   0   0        0.83        3.84      3.52 o
  11   0   0       28.05       23.40      2.36 o
  12   0   0      240.66      256.43      8.09 o
  13   0   0       33.78       39.71      3.34 o
  14   0   0       17.79       15.94      2.20 o
  15   0   0       27.31       20.39      3.94 o
  16   0   0        6.34        4.77      2.02 o
  17   0   0        1.84        2.57      1.28 o
   1   1   0    12385.01    13104.79    198.14 o
   2   1   0      575.05      519.96     20.96 o
   3   1   0     4205.58     4441.90     67.87 o
   4   1   0     3778.64     3979.24     70.01 o
   5   1   0     3273.95     3279.62     68.40 o
   6   1   0     1974.84     1976.12     35.68 o
   7   1   0     2599.79     2565.88     57.14 o
   8   1   0      517.50      464.19     16.20 o
   9   1   0      377.68      348.88     16.71 o
  10   1   0       50.16       57.55      2.75 o
  11   1   0      151.54      149.18      4.91 o
  12   1   0      390.67      386.29      9.92 o
  13   1   0      334.81      332.17      9.45 o
  14   1   0      269.98      267.54     13.69 o
  15   1   0      122.25      115.56      8.43 o
  16   1   0      167.95      160.63      9.04 o
  17   1   0       53.98       59.39      4.63 o
   0   2   0     3755.27     4040.94     63.03 o
   1   2   0      878.53      849.73     19.92 o
   2   2   0     2483.85     2476.62     41.59 o
   3   2   0       63.32       29.69      1.88 o
   4   2   0      399.74      446.51     28.70 o
   5   2   0     2236.48     2256.59     68.60 o
   6   2   0      145.84      172.92     19.87 o
   7   2   0     1154.15     1345.40     18.06 o
   8   2   0      428.90      429.63     20.56 o
   9   2   0      688.46      688.52     27.32 o
  10   2   0      188.11      174.15      5.88 o
  11   2   0       44.58       57.20      3.44 o
  12   2   0       10.75       11.96      1.74 o
  13   2   0        1.07        1.40      1.14 o
  14   2   0       18.41       19.55      2.77 o
  15   2   0        7.08        7.08      2.28 o
  16   2   0       12.67       12.58      2.43 o
  17   2   0        2.18        1.92      1.00 o
   1   3   0      263.21      400.66     16.94 o
   2   3   0       21.70       37.41      4.79 o
   3   3   0      381.78      458.22     32.07 o
   4   3   0      974.35     1009.45     51.19 o
   5   3   0       60.77       60.23      4.60 o
   6   3   0      830.63      805.54     41.88 o
   7   3   0      341.50      309.49     10.11 o
   8   3   0      156.02      139.15      4.64 o
   9   3   0      158.49      163.04      7.05 o
  10   3   0       26.17       25.69      3.02 o
  11   3   0      186.41      192.07      8.75 o
  12   3   0       54.90       69.85      3.91 o
  13   3   0       76.03       78.52      5.07 o
  14   3   0      134.12      146.43      8.14 o
  15   3   0       33.46       37.15      3.99 o
  16   3   0      112.17      110.70      5.63 o
   0   4   0     1428.40     1515.90     53.42 o
   1   4   0      240.72      225.32     14.37 o
   2   4   0      440.18      441.69     33.03 o
   3   4   0      301.36      274.48     11.01 o
   4   4   0      420.52      428.87     13.93 o
   5   4   0       10.49       15.69      2.80 o
   6   4   0       16.20       13.84      1.83 o
   7   4   0       88.01       75.41      4.28 o
   8   4   0      243.05      235.62      7.48 o
   9   4   0      320.96      302.27      8.58 o
  10   4   0      320.72      326.14      7.79 o
  11   4   0      106.21       99.32      5.99 o
  12   4   0       92.19      106.64      5.11 o
  13   4   0       27.76       27.17      3.30 o
  14   4   0        7.25        9.66      1.94 o
  15   4   0        1.02        1.02      0.72 o
   1   5   0      193.06      216.13     12.05 o
   2   5   0       60.63       57.56      6.25 o
   3   5   0      514.75      490.72     17.35 o
   4   5   0       52.32       64.47      4.26 o
   5   5   0      941.64      901.71     15.65 o
   6   5   0      162.08      159.28      6.81 o
   7   5   0      858.74      873.23     15.65 o
   8   5   0       17.17       21.18      2.50 o
   9   5   0       71.58       83.94      6.08 o
  10   5   0       39.00       44.56      2.94 o
  11   5   0      101.06      107.19      7.20 o
  12   5   0       14.09       17.16      1.90 o
  13   5   0      128.95      142.86      6.03 o
  14   5   0      177.83      158.74      5.40 o
   0   6   0     1257.52     1262.01     29.51 o
   1   6   0       76.26       80.99      5.30 o
   2   6   0      171.24      170.74      7.50 o
   3   6   0      104.77      103.18      5.70 o
   4   6   0      235.13      218.97     11.93 o
   5   6   0      113.53      116.31      5.59 o
   6   6   0       37.24       36.95      3.08 o
   7   6   0      107.97      114.17      5.17 o
   8   6   0       84.50       85.73      4.07 o
   9   6   0       13.32       14.39      1.60 o
  10   6   0        2.06        0.80      0.84 o
  11   6   0       59.68       67.18      3.82 o
  12   6   0        8.69       10.03      1.34 o
   1   7   0       40.77       36.68      2.95 o
   2   7   0       53.42       55.33      5.26 o
   3   7   0       15.67       12.86      2.69 o
   4   7   0       49.95       57.10      5.10 o
   5   7   0       42.21       53.02      4.65 o
   6   7   0       19.02       27.23      3.64 o
   7   7   0        5.94        5.40      1.29 o
   8   7   0       66.32       67.70      3.49 o
   1   8   0       27.00       20.43      1.60 o
   2   8   0       95.36       78.88      3.26 o
   3   8   0       36.75       34.12      2.18 o
   4   8   0       50.32       47.77      2.43 o
  -4  -8   1       12.96        8.98      1.26 o
  -3  -8   1       47.48       43.05      2.84 o
  -2  -8   1       67.23       77.06      4.73 o
  -1  -8   1       46.56       55.48      4.05 o
   0  -8   1        6.48       11.95      1.91 o
   2  -8   1       51.79       65.73      3.72 o
   3  -8   1       15.69       11.56      1.56 o
   4  -8   1       40.78       31.50      2.42 o
  -9  -7   1       18.26       17.83      2.39 o
  -8  -7   1        5.67        3.91      1.47 o
  -7  -7   1       16.92       18.50      2.16 o
  -6  -7   1      127.44      135.23      7.07 o
  -5  -7   1       49.51       42.32      3.48 o
  -4  -7   1      167.62      146.51      9.14 o
  -3  -7   1       32.02       28.44      4.35 o
  -2  -7   1       15.38       19.22      1.71 o
  -1  -7   1       31.02       32.76      2.36 o
   0  -7   1       37.62       41.92      3.04 o
   1  -7   1       15.55       18.92      2.07 o
   2  -7   1       59.67       73.18      4.42 o
   3  -7   1       16.05       15.56      1.69 o
   4  -7   1       14.69       16.40      2.21 o
   5  -7   1       57.00       54.20      3.73 o
   6  -7   1       97.16       87.84      7.22 o
   7  -7   1        6.27        8.96      2.34 o
   8  -7   1       15.82       14.84      2.69 o
   9  -7   1       93.06      102.28      5.69 o
 -12  -6   1       78.17       74.49      4.26 o
 -11  -6   1       67.98       77.97      5.79 o
 -10  -6   1       31.94       31.85      4.49 o
  -7  -6   1      200.10      196.26      9.82 o
  -6  -6   1       82.32       58.18      4.79 o
  -5  -6   1       33.36       31.88      3.11 o
  -4  -6   1       41.49       36.47      2.83 o
  -3  -6   1      504.45      499.08     15.36 o
  -2  -6   1      190.36      179.47      5.64 o
  -1  -6   1       96.15       81.53      4.57 o
   0  -6   1       84.22       96.63      4.70 o
   1  -6   1      328.50      321.28     13.55 o
   2  -6   1       19.19       17.25      1.61 o
   3  -6   1      139.62      150.71      4.58 o
   4  -6   1      275.04      287.21      8.10 o
   5  -6   1       13.03       16.06      1.93 o
   6  -6   1       56.74       67.28      4.85 o
   7  -6   1       91.82       94.67      9.97 o
   8  -6   1       70.44       65.23      7.49 o
   9  -6   1        0.08       -0.47      1.97 o
  10  -6   1        8.07        5.18      2.20 o
  11  -6   1       25.46       33.65      3.73 o
 -13  -5   1       32.59       26.72      3.17 o
 -12  -5   1       27.40       24.56      2.84 o
 -11  -5   1       13.56       15.26      2.72 o
 -10  -5   1       12.00       14.47      2.97 o
  -9  -5   1        9.32       10.08      2.09 o
  -8  -5   1       85.65       83.70      6.73 o
  -7  -5   1      313.23      290.82     17.66 o
  -6  -5   1       65.14       61.84      4.16 o
  -5  -5   1      252.13      258.99      8.79 o
  -4  -5   1      174.15      162.59      4.49 o
  -3  -5   1      192.22      166.07      4.95 o
  -2  -5   1       56.71       60.05      2.88 o
  -1  -5   1       65.32       77.42      3.65 o
   0  -5   1      423.75      393.17      9.80 o
   1  -5   1       53.16       49.38      3.36 o
   2  -5   1      271.04      258.22      7.69 o
   3  -5   1      280.68      247.99      7.57 o
   4  -5   1      219.75      199.95     11.06 o
   5  -5   1        3.27        3.71      1.00 o
   6  -5   1      622.81      596.15     20.43 o
   7  -5   1      191.16      163.94      9.57 o
   8  -5   1       74.60       60.68      6.02 o
   9  -5   1      165.93      172.58      9.63 o
  10  -5   1      112.49      115.53      7.49 o
  11  -5   1      119.82      123.02      7.02 o
  12  -5   1        1.83        5.10      1.80 o
  13  -5   1       42.82       38.81      3.40 o
 -15  -4   1       19.68       20.79      2.78 o
 -14  -4   1       11.31        7.72      1.46 o
 -13  -4   1      128.06      139.14      9.00 o
 -11  -4   1        9.20        6.62      1.78 o
 -10  -4   1      223.90      233.77     17.40 o
  -9  -4   1      171.31      180.63      9.69 o
  -8  -4   1      785.94      796.14     22.59 o
  -7  -4   1     1394.40     1287.45     23.84 o
  -6  -4   1      298.30      371.46     12.26 o
  -4  -4   1     1247.01     1230.37     60.51 o
  -2  -4   1       59.69       78.68     13.98 o
  -1  -4   1      360.49      293.18     25.81 o
   0  -4   1      513.24      493.97     31.78 o
   1  -4   1      176.51      167.33     16.05 o
   2  -4   1      336.30      327.88     26.01 o
   3  -4   1      384.19      380.23     29.94 o
   4  -4   1      314.66      302.21     28.47 o
   5  -4   1       47.30       55.19      9.76 o
   6  -4   1       92.73      118.42      6.43 o
   7  -4   1      222.56      248.81     12.90 o
   8  -4   1      156.67      160.91      7.02 o
   9  -4   1      235.94      201.84     16.08 o
  10  -4   1       63.83       55.23      5.50 o
  11  -4   1       19.00       20.37      2.71 o
  12  -4   1       11.03       16.03      2.24 o
  13  -4   1       61.88       74.91      4.03 o
  14  -4   1        6.64        5.68      2.22 o
 -16  -3   1       99.61       92.91      5.38 o
 -15  -3   1       95.06      102.85      5.35 o
 -14  -3   1       13.03        8.99      3.09 o
 -13  -3   1        1.52        2.16      2.40 o
 -12  -3   1      379.15      406.45     21.69 o
 -11  -3   1      155.73      148.53     13.49 o
 -10  -3   1      187.17      185.59     10.03 o
  -9  -3   1       18.85       16.52      8.55 o
  -8  -3   1      274.23      267.20     22.32 o
  -7  -3   1      266.12      271.48     21.85 o
  -6  -3   1      667.30      758.06     34.76 o
  -5  -3   1      555.81      570.50     28.66 o
  -4  -3   1      120.60      139.53     13.50 o
  -3  -3   1       45.26       57.08     11.14 o
  -2  -3   1      149.71      183.78     18.86 o
  -1  -3   1     2665.13     2759.20     40.29 o
   0  -3   1      326.02      324.42     14.59 o
   1  -3   1     1367.56     1494.09     47.79 o
   2  -3   1      165.94      204.05     10.23 o
   3  -3   1      359.56      364.82     13.99 o
   4  -3   1      363.49      280.98     18.53 o
   5  -3   1     1720.38     1667.54    136.64 o
   6  -3   1      467.82      436.89     26.20 o
   8  -3   1      102.34      114.35      9.76 o
   9  -3   1      151.34      143.20     11.51 o
  10  -3   1      153.98      138.39     11.55 o
  11  -3   1      108.25      122.65     12.09 o
  12  -3   1      187.68      172.59     13.96 o
  13  -3   1      199.82      209.60     14.31 o
  14  -3   1       32.28       38.47      4.06 o
  15  -3   1      114.17      105.44      5.43 o
  16  -3   1       21.59       21.17      2.76 o
 -16  -2   1       39.71       40.19      4.22 o
 -15  -2   1       26.46       28.14      4.57 o
 -14  -2   1       48.29       50.26      4.77 o
 -13  -2   1       15.91       14.84      2.17 o
 -12  -2   1      456.68      447.93     13.13 o
 -11  -2   1      161.59      162.17      7.39 o
 -10  -2   1       39.53       35.44      3.55 o
  -9  -2   1      205.86      181.90     25.68 o
  -8  -2   1     1653.47     1605.37     49.05 o
  -7  -2   1     1144.36     1170.35     39.89 o
  -6  -2   1     1187.78     1343.31     40.43 o
  -5  -2   1     1963.27     2034.59     46.77 o
  -4  -2   1     1164.96     1072.52     34.46 o
  -3  -2   1      433.84      405.43     18.15 o
  -2  -2   1     1140.93     1073.78     15.53 o
  -1  -2   1      909.44      899.59     18.00 o
   0  -2   1     1229.27     1268.47     20.98 o
   1  -2   1      846.57      932.82     17.40 o
   2  -2   1      796.92      722.38     16.33 o
   3  -2   1     1198.92     1226.44     30.74 o
   4  -2   1      437.03      454.28     20.47 o
   5  -2   1      645.64      838.59     37.28 o
   6  -2   1       73.37       63.06      9.06 o
   7  -2   1      353.58      432.46     37.72 o
   8  -2   1       77.84       67.23     15.69 o
   9  -2   1      175.36      186.35     27.21 o
  10  -2   1       43.89       37.83      5.16 o
  11  -2   1       76.01       94.24      6.45 o
  12  -2   1      116.33      108.43      7.39 o
  13  -2   1       34.04       38.84      6.67 o
  14  -2   1       14.07       17.55      3.16 o
  15  -2   1        5.46        7.46      2.29 o
  16  -2   1       30.67       27.55      4.05 o
  17  -2   1       38.07       33.63      3.25 o
 -16  -1   1      191.58      183.44     10.08 o
 -15  -1   1       71.01       73.43      4.94 o
 -14  -1   1      104.10      111.55      5.50 o
 -13  -1   1      162.29      191.67      8.72 o
 -12  -1   1       94.00       98.22      6.16 o
 -11  -1   1      259.94      256.43      8.88 o
 -10  -1   1      213.97      222.38     27.85 o
  -9  -1   1       31.93       29.17      9.24 o
  -8  -1   1       39.14       35.23      9.56 o
  -7  -1   1      285.89      262.36     16.48 o
  -6  -1   1      203.21      196.07     13.27 o
  -5  -1   1      572.58      601.55     21.49 o
  -4  -1   1     3805.21     3676.71     58.46 o
  -3  -1   1      303.49      334.40     13.38 o
  -2  -1   1     3731.31     3653.39     45.32 o
  -1  -1   1    16571.66    16769.37    200.40 o
   0  -1   1     1042.07     1079.47     19.09 o
   1  -1   1     6637.84     6812.22     55.80 o
   2  -1   1     1235.45     1233.06     22.15 o
   3  -1   1      323.65      228.25     19.75 o
   4  -1   1       97.74      105.93      8.29 o
   5  -1   1      109.44      229.18     13.41 o
   6  -1   1     3607.71     4057.68     91.10 o
   7  -1   1     1133.06     1244.54     54.43 o
   8  -1   1      277.40      305.09     29.04 o
   9  -1   1       52.13       41.97     11.81 o
  10  -1   1      144.05      129.49      8.12 o
  11  -1   1      101.13      104.85      6.92 o
  12  -1   1        1.25        0.52      0.89 o
  13  -1   1      108.46      107.78      5.41 o
  14  -1   1      115.58      117.99      9.88 o
  15  -1   1      183.09      178.13     11.34 o
  16  -1   1       20.97       18.81      3.42 o
  17  -1   1       12.22       10.35      2.21 o
 -17   0   1      247.18      248.36      9.75 o
 -16   0   1        1.69        1.78      1.70 o
 -15   0   1       12.46       16.34      2.02 o
 -14   0   1        0.35        1.42      1.01 o
 -13   0   1      176.85      171.31      6.85 o
 -12   0   1      112.53      108.16      5.31 o
 -11   0   1      191.52      171.99      6.23 o
 -10   0   1      910.69      810.83     44.50 o
  -9   0   1       63.73       74.34      9.14 o
  -8   0   1        1.81        1.02      1.74 o
  -7   0   1     2116.93     2087.34     31.12 o
  -6   0   1      579.88      509.01     14.15 o
  -5   0   1       70.30       76.27      4.32 o
  -4   0   1      672.00      674.43     11.39 o
  -3   0   1       75.31       86.09      4.14 o
  -2   0   1     6391.75     7373.42    262.66 o
  -1   0   1       41.97       74.86      2.48 o
   0   0   1     4484.73     4911.42     28.49 o
   1   0   1      717.93      772.25     12.64 o
   2   0   1     2743.43     2993.41     31.64 o
   3   0   1     1301.02     1413.81     40.86 o
   4   0   1     1052.21     1078.39     25.54 o
   5   0   1      310.98      321.01      9.98 o
   6   0   1     1202.48     1251.47     21.74 o
   7   0   1      686.58      742.97     18.01 o
   8   0   1      366.77      397.83     29.13 o
   9   0   1        5.87        8.30      5.05 o
  10   0   1       41.74       45.82      4.28 o
  11   0   1       18.41       16.52      2.01 o
  12   0   1        0.02        0.36      1.36 o
  13   0   1      138.11      146.57      6.30 o
  14   0   1       55.09       61.32      6.80 o
  15   0   1       35.98       32.74      4.91 o
  16   0   1        0.85        0.29      1.37 o
  17   0   1       59.45       62.28      4.89 o
 -17   1   1       24.13       23.66      2.90 o
 -16   1   1      188.00      185.30      9.58 o
 -15   1   1       67.42       66.46      4.86 o
 -14   1   1      113.56      114.85      6.62 o
 -13   1   1      197.80      224.38      7.77 o
 -12   1   1      116.25      115.02      5.44 o
 -11   1   1      239.90      245.57      6.07 o
 -10   1   1      183.89      200.07      5.23 o
  -9   1   1       40.93       37.39      6.21 o
  -8   1   1       31.35       27.49      4.01 o
  -7   1   1      291.18      264.22     13.97 o
  -6   1   1      211.17      202.18     11.26 o
  -5   1   1      568.54      590.39     17.12 o
  -4   1   1     3827.84     3730.47     70.99 o
  -3   1   1      296.35      324.49     19.28 o
  -2   1   1     3660.58     3771.13     22.44 o
  -1   1   1    16493.74    17365.05    113.66 o
   0   1   1     1068.91     1080.95     39.05 o
   2   1   1     1182.02     1170.71     30.92 o
   3   1   1      320.38      255.97     16.16 o
   4   1   1       63.56       74.29      9.46 o
   5   1   1      133.53      270.69     19.27 o
   6   1   1     3660.16     4157.79     63.59 o
   7   1   1     1073.34     1113.59     23.19 o
   8   1   1      348.69      375.06     14.61 o
   9   1   1       42.01       33.84      4.77 o
  10   1   1      140.19      136.98      4.37 o
  11   1   1       97.55      103.86      4.82 o
  12   1   1        8.03        5.19      1.28 o
  13   1   1      100.37       96.79      6.13 o
  14   1   1      113.86      124.34      6.97 o
  15   1   1      197.40      204.06     11.14 o
  16   1   1       17.63       15.84      2.95 o
  17   1   1        7.62        8.67      1.86 o
 -17   2   1       91.91       71.50      4.31 o
 -16   2   1       37.64       52.06      5.58 o
 -15   2   1       27.84       29.18      3.09 o
 -14   2   1       45.05       48.09      4.13 o
 -13   2   1       18.37       21.05      2.84 o
 -12   2   1      414.10      403.58      9.47 o
 -11   2   1      132.41      128.34      4.46 o
 -10   2   1       61.30       54.36      3.37 o
  -9   2   1      189.99      162.20     13.64 o
  -8   2   1     1651.67     1567.49     66.19 o
  -7   2   1     1261.26     1260.14     57.37 o
  -6   2   1     1044.17     1178.04     16.04 o
  -5   2   1     1832.60     1940.03     65.07 o
  -3   2   1      395.93      390.39      8.45 o
  -2   2   1     1039.50     1055.78     19.44 o
  -1   2   1      989.27     1010.08     21.51 o
   0   2   1     1210.53     1225.08     24.67 o
   1   2   1      921.36     1011.51     22.24 o
   2   2   1      794.62      714.75     17.61 o
   3   2   1     1097.64     1113.25     17.53 o
   4   2   1      430.52      448.74     28.37 o
   5   2   1      622.61      816.56     40.05 o
   6   2   1       74.61       76.11     12.95 o
   7   2   1      349.54      375.88     29.94 o
   8   2   1       85.48       70.25      8.03 o
   9   2   1      165.79      151.14     12.61 o
  10   2   1       41.73       40.80      3.84 o
  11   2   1       74.25       96.78      4.51 o
  12   2   1      116.59      114.06      6.27 o
  13   2   1       34.53       42.04      3.95 o
  14   2   1       13.14       13.98      2.80 o
  15   2   1        6.24        6.84      2.08 o
  16   2   1       29.17       30.43      3.58 o
 -16   3   1       96.80       92.36      5.08 o
 -15   3   1      103.16      105.49      6.44 o
 -14   3   1       11.04        8.99      1.76 o
 -13   3   1        3.52        2.61      1.20 o
 -12   3   1      387.48      416.72      9.40 o
 -11   3   1      132.21      124.66      7.48 o
 -10   3   1      178.52      176.51      7.69 o
  -9   3   1       26.35       24.56      2.85 o
  -8   3   1      284.16      284.43      6.75 o
  -7   3   1      276.41      278.89      9.57 o
  -6   3   1      677.96      734.66     54.11 o
  -5   3   1      553.87      559.41     29.65 o
  -4   3   1      120.01      132.00      6.47 o
  -3   3   1       50.79       57.65      4.26 o
  -2   3   1      165.20      194.16      6.66 o
  -1   3   1     2636.57     2744.09     44.38 o
   0   3   1      301.32      301.85     15.03 o
   1   3   1     1466.71     1568.21     33.80 o
   2   3   1      149.75      192.70     11.35 o
   3   3   1      338.33      334.06     26.77 o
   4   3   1      348.67      270.44     25.56 o
   5   3   1     1739.52     1607.91     72.19 o
   6   3   1      439.98      406.43     13.58 o
   7   3   1      184.31      168.12      7.49 o
   8   3   1      110.12      105.68      7.14 o
   9   3   1      164.65      145.17      4.70 o
  10   3   1      143.63      134.38      7.59 o
  11   3   1       95.85      106.80      6.55 o
  12   3   1      185.41      168.49      6.71 o
  13   3   1      210.66      235.91     10.47 o
  15   3   1      115.06      106.63      6.44 o
  16   3   1       23.17       22.90      1.82 o
 -15   4   1       21.47       25.58      2.59 o
 -14   4   1        9.46        8.29      1.84 o
 -13   4   1      118.43      133.94      5.38 o
 -12   4   1       76.42       78.98      3.85 o
 -11   4   1       15.88       18.74      2.70 o
 -10   4   1      236.67      258.02      9.68 o
  -9   4   1      184.16      193.60      8.23 o
  -8   4   1      800.35      835.59     16.98 o
  -7   4   1     1356.99     1233.06     17.37 o
  -6   4   1      327.23      374.95      9.44 o
  -5   4   1      206.73      191.64      9.21 o
  -4   4   1     1161.56     1103.88     22.00 o
  -3   4   1      259.09      213.67      9.62 o
  -2   4   1       91.82      108.84      6.78 o
  -1   4   1      335.51      274.68      9.39 o
   0   4   1      482.49      480.77     21.42 o
   1   4   1      156.88      148.22     11.72 o
   2   4   1      321.81      315.16     27.65 o
   3   4   1      426.93      392.10     32.58 o
   4   4   1      349.94      288.77     11.68 o
   5   4   1       35.21       40.95      4.47 o
   6   4   1      102.94      112.02      6.55 o
   7   4   1      219.56      222.32      7.25 o
   8   4   1      145.49      151.16      8.71 o
   9   4   1      244.35      220.88      5.23 o
  10   4   1       65.53       70.36      3.50 o
  11   4   1       19.19       22.44      3.91 o
  12   4   1       12.33       22.98      2.39 o
  13   4   1       61.84       73.88      5.33 o
  14   4   1        8.40        7.44      1.83 o
  15   4   1       21.91       21.87      2.38 o
 -13   5   1       29.06       28.52      2.77 o
 -12   5   1       23.91       22.95      2.07 o
 -11   5   1       14.62       17.97      3.10 o
 -10   5   1       11.09       18.34      3.46 o
  -9   5   1        6.81        5.34      1.22 o
  -8   5   1       93.71       99.76      7.68 o
  -7   5   1      308.67      320.06      9.49 o
  -6   5   1       63.26       58.44      4.18 o
  -5   5   1      254.41      237.45      8.15 o
  -4   5   1      176.82      167.23      6.83 o
  -3   5   1      195.17      171.46      8.10 o
  -2   5   1       60.51       68.28      4.90 o
  -1   5   1       61.30       80.38      5.01 o
   0   5   1      406.44      407.26     16.00 o
   1   5   1       42.45       39.21      4.99 o
   2   5   1      274.14      266.02      8.70 o
   3   5   1      289.37      265.30     11.38 o
   4   5   1      186.85      177.92     10.10 o
   5   5   1        5.46        4.77      2.03 o
   6   5   1      667.90      625.03     13.23 o
   7   5   1      163.66      148.48      6.37 o
   8   5   1       76.89       68.67      3.36 o
   9   5   1      198.40      237.14     15.41 o
  10   5   1      111.33      125.19      5.96 o
  11   5   1       98.88       98.80      6.74 o
  12   5   1        3.61        6.45      1.69 o
  13   5   1       43.90       47.79      3.53 o
 -12   6   1       66.84       64.11      3.19 o
 -11   6   1       75.64       85.67      7.32 o
 -10   6   1       34.70       36.03      3.60 o
  -9   6   1        5.68        6.93      1.17 o
  -8   6   1       62.26       72.17      5.04 o
  -7   6   1      207.51      220.28     10.26 o
  -6   6   1      101.16       98.76      5.09 o
  -5   6   1       21.38       21.52      2.59 o
  -4   6   1       29.57       27.28      2.88 o
  -3   6   1      514.87      492.48      9.92 o
  -2   6   1      196.27      177.88      7.66 o
  -1   6   1      121.41      103.95      5.98 o
   0   6   1       86.84       93.65      7.66 o
   1   6   1      342.26      325.13     10.46 o
   2   6   1       29.27       26.25      3.57 o
   3   6   1      123.83      129.07      9.80 o
   4   6   1      271.39      274.51     13.65 o
   5   6   1       15.27       16.08      3.42 o
   6   6   1       57.99       83.02      6.91 o
   7   6   1       90.24       88.31      4.45 o
   8   6   1       72.59       77.38      3.61 o
   9   6   1        0.23       -0.16      0.51 o
  10   6   1        8.22        9.77      1.76 o
  11   6   1       25.20       33.37      2.72 o
  12   6   1        8.40       11.30      1.38 o
  -8   7   1        4.99        3.37      0.92 o
  -7   7   1       16.92       17.54      2.06 o
  -6   7   1      129.19      120.85      5.94 o
  -5   7   1       49.24       52.60      4.64 o
  -4   7   1      167.21      183.60      8.80 o
  -3   7   1       32.12       36.35      4.17 o
  -2   7   1       12.45       16.80      2.05 o
  -1   7   1       35.14       32.30      5.23 o
   0   7   1       42.95       42.16      3.15 o
   1   7   1       11.70        9.53      2.24 o
   2   7   1       52.29       56.01      5.31 o
   3   7   1       16.32       16.07      2.89 o
   4   7   1       15.88       18.08      3.08 o
   5   7   1       60.57       62.08      3.32 o
   6   7   1       91.07      102.70      4.01 o
   7   7   1        4.81        8.91      1.57 o
   8   7   1       22.69       25.47      2.21 o
   9   7   1       88.49      106.26      3.59 o
  -4   8   1       10.37       12.60      1.31 o
  -3   8   1       42.57       41.08      2.42 o
  -2   8   1       62.21       51.56      2.73 o
  -1   8   1       50.54       36.43      2.22 o
   0   8   1        9.29        7.73      0.96 o
   1   8   1       10.34       10.47      1.05 o
   2   8   1       57.29       50.46      2.45 o
   3   8   1       16.97       12.86      1.29 o
   4   8   1       35.08       32.31      1.94 o
  -3  -8   2       39.57       40.18      3.18 o
  -2  -8   2      128.94      137.59      6.12 o
  -1  -8   2      102.53      120.42      5.74 o
   0  -8   2       88.96      123.54      5.64 o
   1  -8   2       21.40       29.54      2.47 o
   2  -8   2       18.04       19.23      2.05 o
   3  -8   2        0.22        1.51      0.79 o
   4  -8   2       24.62       22.11      2.01 o
  -9  -7   2       23.42       21.88      2.46 o
  -8  -7   2       58.13       63.82      4.95 o
  -7  -7   2       79.38       83.07      4.51 o
  -6  -7   2       46.75       48.35      4.32 o
  -5  -7   2       29.51       33.37      4.13 o
  -4  -7   2       42.53       33.48      4.52 o
  -3  -7   2      154.55      158.78     10.34 o
  -2  -7   2      106.01      102.34      6.24 o
  -1  -7   2       14.93       16.07      1.74 o
   0  -7   2       25.55       26.49      2.44 o
   1  -7   2       42.50       40.17      2.87 o
   2  -7   2        9.12       13.52      1.70 o
   3  -7   2      180.36      228.19      7.10 o
   4  -7   2       36.24       48.95      3.70 o
   5  -7   2        6.18        7.01      1.44 o
   6  -7   2      123.30      118.65      8.29 o
   7  -7   2       45.94       48.32      5.11 o
   8  -7   2        3.45        5.20      1.76 o
 -11  -6   2       21.13       25.00      3.33 o
 -10  -6   2       42.26       36.69      4.75 o
  -9  -6   2       76.14       72.01      7.44 o
  -8  -6   2       78.97       55.81      7.02 o
  -7  -6   2       28.21       32.07      4.11 o
  -6  -6   2      217.61      223.66     11.00 o
  -5  -6   2       64.38       61.99      4.92 o
  -4  -6   2      349.63      362.08     11.94 o
  -3  -6   2       17.78       14.34      1.99 o
  -2  -6   2      637.51      576.55     23.83 o
  -1  -6   2      204.81      191.64     13.01 o
   0  -6   2       45.08       50.25      3.48 o
   1  -6   2      393.33      385.68      9.76 o
   2  -6   2       69.90       58.96      3.85 o
   3  -6   2       11.52       12.95      2.27 o
   4  -6   2       37.01       36.30      2.38 o
   5  -6   2       28.38       28.38      2.55 o
   6  -6   2       46.88       40.34      3.84 o
   7  -6   2        1.20        3.04      1.69 o
   8  -6   2       10.36       10.18      3.25 o
   9  -6   2        4.93        3.99      2.37 o
  10  -6   2       37.21       44.20      4.94 o
  11  -6   2       36.45       37.09      2.71 o
 -13  -5   2       56.38       58.17      3.45 o
 -12  -5   2       83.78      101.72      5.62 o
 -11  -5   2      101.76      106.53      6.63 o
 -10  -5   2       47.34       55.72      5.00 o
  -9  -5   2      107.65      109.79      9.96 o
  -8  -5   2       81.45       70.75     11.40 o
  -7  -5   2       43.87       38.44      4.59 o
  -6  -5   2      613.68      613.68     12.98 o
  -5  -5   2      121.13      130.55      5.54 o
  -4  -5   2      215.64      206.32      8.63 o
  -3  -5   2      523.54      509.79     13.68 o
  -2  -5   2      218.67      187.22      6.37 o
  -1  -5   2       88.16       80.91      3.48 o
   0  -5   2       66.94       62.98      3.14 o
   1  -5   2      183.71      158.18      7.29 o
   2  -5   2       89.05       94.60      3.99 o
   3  -5   2       32.70       25.68      2.12 o
   4  -5   2      511.17      455.59     26.72 o
   5  -5   2       68.21       73.87      3.99 o
   6  -5   2       31.38       36.05      3.07 o
   7  -5   2      108.07      114.52      7.82 o
   8  -5   2      123.82      110.25      6.10 o
   9  -5   2        0.18        0.23      1.14 o
  10  -5   2      116.78      111.20      9.46 o
  11  -5   2       70.98       82.72      7.32 o
  12  -5   2       11.32       10.32      2.29 o
  13  -5   2        6.79        3.54      1.01 o
 -15  -4   2       69.74       66.82      4.83 o
 -14  -4   2       10.55        8.26      1.73 o
 -13  -4   2       26.83       28.40      3.18 o
 -12  -4   2        4.42        4.46      2.89 o
 -10  -4   2      287.03      279.14     11.71 o
  -9  -4   2      167.90      183.40     12.88 o
  -8  -4   2      562.48      522.86     26.06 o
  -7  -4   2      484.92      431.66     14.16 o
  -6  -4   2      478.82      475.15     14.19 o
  -4  -4   2      168.23      171.56     23.55 o
  -3  -4   2      207.06      226.61     25.80 o
  -2  -4   2       37.29       41.31     10.36 o
  -1  -4   2      438.85      455.50     33.98 o
   0  -4   2      571.46      581.77     36.70 o
   1  -4   2      278.31      336.94     17.68 o
   2  -4   2      256.81      299.97     24.14 o
   3  -4   2      336.97      409.17     30.60 o
   4  -4   2       22.57       35.62     11.27 o
   5  -4   2      144.31      139.73     12.13 o
   6  -4   2      114.10      119.07      4.87 o
   7  -4   2       43.53       44.80      3.76 o
   8  -4   2       58.36       49.77      4.12 o
   9  -4   2       37.73       36.80      3.82 o
  10  -4   2       63.88       59.64      4.79 o
  11  -4   2        0.44        0.18      1.29 o
  12  -4   2      142.30      135.95      6.13 o
  13  -4   2       51.10       60.59      4.94 o
  14  -4   2       34.99       37.99      4.54 o
 -16  -3   2       33.70       28.48      3.02 o
 -15  -3   2      127.74      138.24      8.87 o
 -14  -3   2       28.88       33.43      5.32 o
 -13  -3   2       52.22       54.66      7.52 o
 -12  -3   2       75.57       70.49      5.45 o
 -11  -3   2       29.73       27.76      4.42 o
 -10  -3   2       33.32       37.44     12.81 o
  -9  -3   2      575.14      570.80     17.76 o
  -8  -3   2      273.46      246.19     11.62 o
  -7  -3   2       39.47       40.38      8.42 o
  -6  -3   2      387.97      406.39     25.73 o
  -5  -3   2       43.40       50.03      8.87 o
  -4  -3   2      162.74      174.37     20.99 o
  -3  -3   2       38.56       36.73      9.32 o
  -2  -3   2      355.08      403.43     28.89 o
  -1  -3   2     1723.85     1923.02     61.12 o
   0  -3   2      609.12      575.54     19.13 o
   1  -3   2      306.44      437.32     14.41 o
   2  -3   2     1129.25     1299.77     26.50 o
   3  -3   2      703.89      761.95     22.09 o
   4  -3   2      345.21      368.23     17.70 o
   5  -3   2      217.98      169.08     23.83 o
   6  -3   2      472.56      430.28     40.78 o
   7  -3   2      168.84      173.69     27.47 o
   8  -3   2      103.99      111.56      9.52 o
   9  -3   2      143.77      146.03     11.43 o
  10  -3   2        5.59        4.31      2.47 o
  11  -3   2       50.23       53.37      5.11 o
  12  -3   2       84.08       84.70      9.71 o
  13  -3   2       29.60       34.21      4.18 o
  14  -3   2       36.76       36.00      3.79 o
  15  -3   2       32.24       26.22      4.08 o
  16  -3   2       12.56       16.41      2.50 o
 -16  -2   2      104.25      109.51      6.96 o
 -15  -2   2      146.46      160.48     10.53 o
 -14  -2   2       12.40       17.61      2.73 o
 -13  -2   2       78.12       81.84      5.70 o
 -12  -2   2      255.59      261.73     10.16 o
 -11  -2   2       71.98       71.98      7.54 o
 -10  -2   2      562.13      587.43     19.54 o
  -9  -2   2      106.85      112.72      7.48 o
  -8  -2   2       54.99       34.08      7.32 o
  -7  -2   2      261.44      213.18     17.06 o
  -6  -2   2      420.70      432.44     23.14 o
  -5  -2   2      251.53      276.66     17.47 o
  -4  -2   2      946.57      905.24     29.69 o
  -3  -2   2      408.41      355.50     17.49 o
  -2  -2   2      255.16      345.03     22.47 o
  -1  -2   2      466.08      456.68     24.29 o
   0  -2   2     6455.94     6542.48     63.32 o
   1  -2   2      955.92     1013.97     18.55 o
   2  -2   2      482.14      549.64     28.39 o
   3  -2   2     1325.25     1461.23     71.98 o
   4  -2   2      592.57      687.06     31.33 o
   5  -2   2      111.66      146.00     19.72 o
   6  -2   2      383.93      477.61     37.89 o
   7  -2   2       17.65       11.51      6.39 o
   8  -2   2      204.29      247.82     30.27 o
   9  -2   2      129.82      115.81      6.47 o
  10  -2   2       13.12       10.70      3.74 o
  11  -2   2        4.37        2.68      1.39 o
  12  -2   2       43.64       50.01      5.11 o
  13  -2   2       25.82       29.99      3.85 o
  14  -2   2      181.29      175.89     11.78 o
  15  -2   2       73.77       80.67      6.65 o
  16  -2   2       12.30       10.72      2.54 o
 -16  -1   2      194.75      175.82      9.64 o
 -15  -1   2       42.07       44.03      3.81 o
 -14  -1   2      110.08      109.30      6.50 o
 -13  -1   2        6.73        7.10      1.88 o
 -12  -1   2      505.21      513.99     14.03 o
 -11  -1   2      426.07      432.88     12.31 o
 -10  -1   2      199.83      216.70      8.62 o
  -9  -1   2      840.20      775.41     46.05 o
  -8  -1   2      112.63      142.78     12.90 o
  -7  -1   2     1278.72     1257.30     35.71 o
  -6  -1   2      463.09      475.33     16.46 o
  -5  -1   2      597.83      687.30     12.56 o
  -4  -1   2     1141.97     1099.68     21.08 o
  -3  -1   2     2048.21     1907.29     25.09 o
  -2  -1   2     3863.52     4040.49     60.70 o
  -1  -1   2     2090.20     2109.22     15.81 o
   0  -1   2      132.58      152.72      7.95 o
   1  -1   2     3055.79     2889.00     30.13 o
   2  -1   2     1286.78     1320.93     51.65 o
   3  -1   2      824.74      849.34     33.46 o
   4  -1   2       82.75       59.60      4.96 o
   6  -1   2     2519.79     2777.04     76.41 o
   7  -1   2     1054.77     1119.39     52.57 o
   8  -1   2      496.93      444.34     35.68 o
   9  -1   2      177.87      166.27     23.18 o
  10  -1   2      312.65      304.84     12.43 o
  11  -1   2      178.32      177.09      9.01 o
  12  -1   2      139.25      117.52     14.45 o
  13  -1   2       32.91       32.35      5.11 o
  14  -1   2       64.86       63.83      7.25 o
  15  -1   2       68.53       54.91      6.26 o
  17  -1   2       91.44       82.74      5.89 o
 -17   0   2      568.73      514.11     13.41 o
 -16   0   2       62.39       58.00      5.56 o
 -15   0   2       33.70       31.68      2.76 o
 -14   0   2       42.71       44.29      3.50 o
 -13   0   2        2.97        4.79      1.48 o
 -12   0   2        3.38        7.30      1.53 o
 -11   0   2       43.60       34.63      2.83 o
 -10   0   2      385.15      346.01      9.14 o
  -9   0   2      946.05      844.07     30.28 o
  -8   0   2       17.21       22.56      4.73 o
  -7   0   2      300.42      312.69     12.38 o
  -6   0   2     3653.32     3528.64     39.41 o
  -5   0   2     1553.04     1589.17     30.22 o
  -4   0   2     3564.46     3972.44     45.53 o
  -3   0   2     2141.68     2188.43     38.79 o
  -2   0   2     4345.96     4391.58     32.27 o
  -1   0   2       17.28       38.20      3.85 o
   0   0   2     1547.06     1897.78     25.35 o
   1   0   2     2450.23     2364.95     29.33 o
   2   0   2       19.40       20.13      3.09 o
   3   0   2      265.04      339.85     13.65 o
   4   0   2      158.70      191.91     11.33 o
   5   0   2      376.68      409.20     18.16 o
   6   0   2        1.24        2.65      1.65 o
   7   0   2      627.84      790.61     22.72 o
   8   0   2        0.25        3.21      1.94 o
   9   0   2        7.61        6.08      4.50 o
  10   0   2       49.81       47.93      4.40 o
  11   0   2      143.97      143.05      5.53 o
  12   0   2       41.69       37.80      3.17 o
  13   0   2       61.39       60.82      4.49 o
  14   0   2      103.51      107.22      5.96 o
  15   0   2       32.62       37.09      5.23 o
  16   0   2       29.15       29.38      4.07 o
  17   0   2      129.34      117.38     12.41 o
 -17   1   2       11.94       11.77      1.98 o
 -16   1   2      190.27      186.45      9.44 o
 -15   1   2       39.54       40.24      3.72 o
 -14   1   2       98.31       99.66      5.11 o
 -13   1   2        9.81       13.32      1.99 o
 -12   1   2      523.41      531.67     13.39 o
 -11   1   2      416.61      430.98      8.06 o
 -10   1   2      198.02      214.95      5.24 o
  -9   1   2      828.94      808.06     29.32 o
  -8   1   2      108.17      122.62     13.19 o
  -7   1   2     1323.54     1336.70     52.02 o
  -6   1   2      429.48      462.32     16.57 o
  -5   1   2      549.20      626.37     17.10 o
  -4   1   2     1237.94     1285.48     26.55 o
  -3   1   2     2141.10     1952.70     47.50 o
  -2   1   2     3921.81     4074.63     36.70 o
  -1   1   2     2275.98     2204.18     29.25 o
   0   1   2      126.56      134.30      8.32 o
   1   1   2     3062.73     3006.05     44.94 o
   4   1   2       79.37       57.37      6.46 o
   5   1   2      364.23      477.72     14.83 o
   6   1   2     2416.34     2726.42     50.63 o
   7   1   2     1011.43     1023.92     30.37 o
   8   1   2      589.14      519.27     17.31 o
   9   1   2      207.69      207.88     14.50 o
  10   1   2      303.71      299.72     11.99 o
  11   1   2      145.77      137.04      5.57 o
  12   1   2      144.73      112.36      6.38 o
  13   1   2       26.15       24.62      3.15 o
  14   1   2       65.98       64.25      6.54 o
  15   1   2       72.11       60.33      4.06 o
  16   1   2       38.36       38.88      4.38 o
  17   1   2       87.91       72.74      4.77 o
 -16   2   2      113.40      102.45      6.23 o
 -15   2   2      148.52      149.35      6.85 o
 -14   2   2       18.40       20.12      2.72 o
 -13   2   2      100.84      105.73      7.42 o
 -12   2   2      231.42      230.13      6.38 o
 -11   2   2       68.87       69.19      3.28 o
 -10   2   2      587.69      582.28     17.53 o
  -9   2   2      113.66      125.50      4.17 o
  -8   2   2       41.05       32.78      9.90 o
  -7   2   2      239.41      234.89      7.93 o
  -6   2   2      488.30      536.58     11.16 o
  -5   2   2      304.30      339.26     27.86 o
  -4   2   2      837.01      861.61     42.52 o
  -3   2   2      396.22      386.76     10.91 o
  -2   2   2      231.07      320.32     11.37 o
  -1   2   2      438.67      458.16     14.79 o
   0   2   2     6508.84     6537.95     60.01 o
   1   2   2     1016.58     1014.96     22.98 o
   2   2   2      454.60      491.68     15.67 o
   3   2   2     1346.01     1407.92     40.63 o
   4   2   2      583.31      695.73     34.64 o
   5   2   2      110.29      129.34     15.85 o
   6   2   2      381.89      462.28     31.48 o
   7   2   2       19.45       24.03      5.18 o
   8   2   2      208.33      228.84     24.22 o
   9   2   2      126.80      112.00      5.71 o
  10   2   2        8.03       11.13      1.96 o
  11   2   2        4.65        3.42      1.50 o
  12   2   2       53.24       61.03      4.63 o
  13   2   2       34.28       45.14      4.98 o
  14   2   2      181.84      159.79      9.36 o
  15   2   2       73.63       66.52      4.10 o
  16   2   2       18.20       19.47      2.83 o
 -16   3   2       29.38       25.39      2.61 o
 -15   3   2      133.96      141.97      7.24 o
 -14   3   2       31.44       34.89      3.20 o
 -13   3   2       59.57       61.06      3.56 o
 -12   3   2       71.08       72.61      3.94 o
 -11   3   2       27.67       26.94      3.35 o
 -10   3   2       33.03       32.89      3.16 o
  -9   3   2      584.88      560.65     10.93 o
  -8   3   2      283.32      274.38     11.20 o
  -7   3   2       33.63       33.25      3.48 o
  -6   3   2      371.82      385.92     25.74 o
  -5   3   2       32.58       47.17      4.35 o
  -4   3   2      175.29      167.25     15.67 o
  -3   3   2       53.94       53.66      4.02 o
  -2   3   2      367.55      395.57     15.59 o
  -1   3   2     1734.19     1898.61     75.02 o
   0   3   2      691.58      613.66     31.74 o
   1   3   2      244.78      344.74     16.16 o
   2   3   2     1109.47     1242.01     38.07 o
   3   3   2      804.39      846.32     42.42 o
   4   3   2      406.18      421.46     31.47 o
   5   3   2      262.98      286.00     27.28 o
   6   3   2      477.94      449.09     12.71 o
   7   3   2      188.10      215.40      8.57 o
   8   3   2      129.21      122.97      4.25 o
   9   3   2      135.12      135.35      4.61 o
  10   3   2       12.82       14.54      1.59 o
  11   3   2       54.78       53.43      4.66 o
  12   3   2       76.27       83.94      6.22 o
  14   3   2       43.33       40.65      4.31 o
  15   3   2       32.02       31.34      3.51 o
  16   3   2       14.77       16.74      1.50 o
 -15   4   2       78.57       73.44      4.13 o
 -14   4   2        4.75        2.25      1.11 o
 -13   4   2       23.77       27.26      2.16 o
 -12   4   2        3.30        3.80      1.07 o
 -11   4   2        6.00        9.05      2.46 o
 -10   4   2      250.86      231.30      9.08 o
  -9   4   2      194.42      208.90      8.57 o
  -8   4   2      637.90      679.35     35.85 o
  -7   4   2      547.05      522.22     11.38 o
  -6   4   2      483.27      480.41     10.85 o
  -5   4   2      844.65      795.69     18.36 o
  -4   4   2      202.31      194.07     14.86 o
  -3   4   2      196.26      211.58      9.42 o
  -2   4   2       44.81       36.16      3.88 o
  -1   4   2      487.73      502.76     12.49 o
   0   4   2      583.39      586.46     13.50 o
   1   4   2      255.81      309.19      9.67 o
   2   4   2      242.63      275.89      9.97 o
   3   4   2      335.46      368.34     31.47 o
   4   4   2       19.38       20.60      7.88 o
   5   4   2      141.38      139.83      8.32 o
   6   4   2      113.77      112.22      5.07 o
   7   4   2       44.24       47.56      3.44 o
   8   4   2       64.26       54.30      2.86 o
   9   4   2       42.71       47.31      3.34 o
  10   4   2       54.43       57.34      3.61 o
  11   4   2        0.30        0.30      0.72 o
  12   4   2      151.56      172.47      8.24 o
  13   4   2       47.62       60.38      4.76 o
  14   4   2       34.36       33.21      3.32 o
  15   4   2       19.78       21.70      2.78 o
 -13   5   2       59.32       55.83      3.65 o
 -12   5   2       81.68      104.32      4.19 o
 -11   5   2      101.91      103.44      7.15 o
 -10   5   2       47.55       49.85      5.25 o
  -9   5   2      108.55       95.47      7.19 o
  -8   5   2       82.55       80.08      7.02 o
  -7   5   2       38.33       40.81      3.53 o
  -6   5   2      593.00      598.26     19.82 o
  -5   5   2      129.08      140.99      6.35 o
  -4   5   2      242.78      246.17      8.34 o
  -3   5   2      518.07      508.73     15.87 o
  -2   5   2      247.34      216.58      7.80 o
  -1   5   2      106.90       99.21      5.61 o
   1   5   2      163.77      156.26      9.43 o
   2   5   2       63.91       84.23      6.80 o
   3   5   2       46.32       38.38      4.83 o
   4   5   2      486.05      416.51     16.44 o
   5   5   2       78.67       82.44      6.87 o
   7   5   2      102.81      105.90      4.22 o
   8   5   2      128.22      119.66      4.35 o
   9   5   2        1.48        2.77      0.85 o
  10   5   2      117.50      123.80      4.85 o
  12   5   2       18.91       28.96      3.23 o
  13   5   2        7.30        6.49      1.35 o
 -11   6   2       28.15       32.02      1.93 o
 -10   6   2       37.16       43.76      3.97 o
  -9   6   2       85.94       99.17      6.37 o
  -8   6   2       76.55       85.35      6.28 o
  -7   6   2       28.31       38.62      3.32 o
  -6   6   2      236.05      234.14     12.18 o
  -5   6   2       50.82       51.71      3.93 o
  -4   6   2      327.82      305.82     12.03 o
  -3   6   2       10.18        9.87      1.60 o
  -2   6   2      649.30      583.19     18.40 o
  -1   6   2      202.64      202.53      7.95 o
   0   6   2       36.26       39.27      3.01 o
   1   6   2      417.99      410.27     20.04 o
   2   6   2       71.69       59.95      4.32 o
   3   6   2        9.24       10.93      3.26 o
   4   6   2       36.09       33.55      5.04 o
   5   6   2       27.50       28.91      4.34 o
   6   6   2       46.68       37.43      3.08 o
   7   6   2        0.87        0.61      1.16 o
   8   6   2       11.43       13.54      1.70 o
   9   6   2        3.77        4.83      1.36 o
  10   6   2       34.97       44.07      3.16 o
  -8   7   2       57.07       71.29      3.37 o
  -7   7   2       83.87       82.65      3.07 o
  -6   7   2       43.55       39.83      3.27 o
  -5   7   2       24.08       26.71      2.20 o
  -4   7   2       43.64       45.55      2.90 o
  -3   7   2      151.52      166.03      8.48 o
  -2   7   2      109.61       98.59     10.83 o
  -1   7   2       10.05       14.10      4.32 o
   0   7   2       30.34       30.18      2.65 o
   1   7   2       53.82       44.01      4.83 o
   3   7   2      171.42      182.50      6.02 o
   4   7   2       41.07       41.59      2.83 o
   5   7   2       12.12       10.67      1.51 o
   6   7   2      117.51      123.13      5.81 o
   7   7   2       48.02       59.33      3.71 o
   8   7   2        5.87        6.97      1.21 o
  -4   8   2       40.23       42.84      2.29 o
  -3   8   2       46.48       40.73      2.37 o
  -2   8   2      117.57      104.32      3.86 o
  -3  -8   3        9.32        9.07      1.52 o
  -2  -8   3       21.03       24.82      2.54 o
  -1  -8   3       18.57       21.70      2.38 o
   0  -8   3        0.93        1.99      0.96 o
   1  -8   3       22.40       22.49      2.17 o
   2  -8   3       34.68       45.07      3.01 o
   3  -8   3       78.17       87.04      4.06 o
  -7  -7   3       20.93       23.29      2.45 o
  -6  -7   3       25.92       27.68      3.29 o
  -5  -7   3        7.89        7.20      2.16 o
  -4  -7   3       34.54       43.71      4.99 o
  -3  -7   3       44.77       37.99     10.97 o
  -2  -7   3       40.51       38.94      3.98 o
  -1  -7   3      123.25      136.56      9.65 o
   0  -7   3      114.48      109.18      4.39 o
   1  -7   3       15.14       15.51      1.46 o
   2  -7   3       30.00       33.25      2.47 o
   3  -7   3       25.57       37.41      3.25 o
   7  -7   3       33.81       34.36      2.90 o
 -10  -6   3      122.22      138.18      8.82 o
  -9  -6   3       56.55       51.94      6.27 o
  -8  -6   3       50.84       44.86      4.15 o
  -7  -6   3       68.08       48.18      4.87 o
  -6  -6   3        5.19        6.18      1.43 o
  -5  -6   3      225.84      245.72      9.59 o
  -4  -6   3       30.55       27.87      2.15 o
  -3  -6   3      204.29      181.29      6.64 o
  -2  -6   3       21.19       24.21      2.57 o
  -1  -6   3       73.21       67.57      7.61 o
   0  -6   3       48.21       53.00      6.53 o
   1  -6   3       32.16       34.99      2.97 o
   2  -6   3      169.36      179.62      6.67 o
   3  -6   3       50.72       48.45      4.29 o
   4  -6   3      209.66      216.57      5.18 o
   5  -6   3       18.19       22.81      1.97 o
   6  -6   3        1.39        2.21      1.14 o
   7  -6   3      111.27      123.28     10.24 o
   8  -6   3        3.11        2.99      2.15 o
   9  -6   3        5.62        9.38      2.51 o
  10  -6   3      129.04      128.91      7.94 o
  11  -6   3       61.21       63.49      3.33 o
 -13  -5   3       38.93       35.56      2.65 o
 -12  -5   3       53.05       58.46      4.20 o
 -11  -5   3       40.84       39.25      4.06 o
 -10  -5   3      135.74      138.74      8.27 o
  -9  -5   3       73.26       88.75      9.16 o
  -8  -5   3      135.26      138.98     12.25 o
  -7  -5   3       78.86       59.23      5.73 o
  -6  -5   3      898.23      878.30     23.14 o
  -5  -5   3       30.14       28.45      3.61 o
  -4  -5   3       23.74       23.00      1.73 o
  -3  -5   3     1110.17     1083.85     17.54 o
  -2  -5   3      484.57      449.51     11.92 o
  -1  -5   3      213.92      219.23      6.45 o
   0  -5   3      515.37      514.34     12.15 o
   1  -5   3      173.69      148.05      5.53 o
   2  -5   3      107.84      109.69      5.89 o
   3  -5   3      153.66      157.25      8.43 o
   4  -5   3      364.47      286.88      8.01 o
   5  -5   3      300.36      265.66      7.64 o
   6  -5   3        2.12        2.47      0.97 o
   7  -5   3       23.54       29.84      4.09 o
   8  -5   3      183.24      179.65     19.40 o
   9  -5   3       91.07       92.98      9.04 o
  10  -5   3       34.07       27.98      5.21 o
  11  -5   3       39.56       49.57      5.45 o
  12  -5   3       27.74       25.12      3.14 o
 -15  -4   3       36.10       31.46      3.17 o
 -14  -4   3      186.78      185.10     13.31 o
 -13  -4   3       94.29      107.27      9.16 o
 -11  -4   3        5.78        4.94      1.18 o
 -10  -4   3      541.52      521.98     16.23 o
  -9  -4   3      483.76      416.82     22.91 o
  -8  -4   3       41.40       41.32      6.65 o
  -7  -4   3      617.08      552.16     30.56 o
  -6  -4   3      945.53      863.39     49.47 o
  -5  -4   3      142.00      117.20     10.62 o
  -4  -4   3      393.41      430.75     38.23 o
  -3  -4   3      291.14      287.09     30.42 o
  -2  -4   3      370.99      361.60     32.82 o
  -1  -4   3       80.70       61.84     13.24 o
   0  -4   3      991.49      994.72     50.80 o
   1  -4   3      118.95      116.91     17.04 o
   2  -4   3      209.89      210.24     22.09 o
   3  -4   3      388.65      360.27     31.61 o
   4  -4   3       46.13       43.25     12.24 o
   5  -4   3       52.35       53.35      7.32 o
   6  -4   3        9.64       17.48      2.28 o
   7  -4   3      244.30      223.11     11.30 o
   8  -4   3      137.29      121.74      6.59 o
   9  -4   3        7.67        8.21      2.00 o
  10  -4   3      178.12      158.88      7.52 o
  11  -4   3      132.36      132.69      6.56 o
  12  -4   3       10.88       13.30      2.05 o
  13  -4   3       74.32       87.18      8.23 o
  14  -4   3      139.43      139.71      8.40 o
 -16  -3   3        9.03        7.84      1.66 o
 -15  -3   3       22.13       26.66      3.91 o
 -14  -3   3       99.68      112.28      9.35 o
 -13  -3   3       14.71       14.65      2.48 o
 -12  -3   3       67.10       84.06      7.65 o
 -11  -3   3      412.27      422.61     17.35 o
 -10  -3   3      323.67      339.73     16.45 o
  -9  -3   3       89.07       84.07      7.63 o
  -8  -3   3       80.27       93.17      7.91 o
  -7  -3   3      172.39      201.30     25.96 o
  -6  -3   3      270.54      258.95     28.63 o
  -5  -3   3      143.08      154.23     21.06 o
  -4  -3   3      850.54      838.14     47.49 o
  -3  -3   3      334.47      316.81     28.04 o
  -2  -3   3       44.93       46.59     10.48 o
  -1  -3   3     4196.32     4119.62     93.31 o
   1  -3   3     1703.81     1884.79     38.88 o
   2  -3   3     2318.72     2236.13     45.67 o
   3  -3   3     1277.59     1239.20     75.70 o
   4  -3   3      516.94      504.39     45.53 o
   5  -3   3      140.76       78.53     16.56 o
   7  -3   3      305.26      242.07     32.44 o
   8  -3   3       31.64       30.52      9.26 o
   9  -3   3       82.99       73.62      5.54 o
  10  -3   3      359.44      346.29     20.94 o
  11  -3   3      238.05      222.49     15.73 o
  12  -3   3       92.56       89.16      7.15 o
  13  -3   3       46.52       56.80      5.28 o
  14  -3   3        5.40        7.27      2.66 o
  15  -3   3        6.83        8.70      2.78 o
  16  -3   3       37.91       31.48      3.21 o
 -16  -2   3       43.05       45.79      4.53 o
 -15  -2   3       73.26       73.04      7.13 o
 -14  -2   3      166.65      174.69     10.74 o
 -13  -2   3       75.82       85.74      5.87 o
 -12  -2   3       54.19       56.37      4.84 o
 -11  -2   3       64.49       54.40      4.73 o
 -10  -2   3     1190.56     1120.97     37.26 o
  -9  -2   3      603.98      565.65     38.67 o
  -8  -2   3      614.48      568.41     29.08 o
  -7  -2   3      579.15      528.32     28.47 o
  -6  -2   3     2174.33     2427.79     55.61 o
  -5  -2   3     1083.16     1155.28     36.49 o
  -4  -2   3     1540.48     1587.85     56.32 o
  -3  -2   3      275.55      317.86     24.02 o
  -2  -2   3      592.61      503.41     28.58 o
  -1  -2   3      950.60     1024.49     39.03 o
   0  -2   3       91.69       80.10      6.31 o
   1  -2   3       80.69       79.47      9.63 o
   2  -2   3      390.26      278.53     20.69 o
   3  -2   3      610.15      517.08     31.46 o
   4  -2   3      949.39      975.44     47.32 o
   5  -2   3      661.79      575.29     39.01 o
   6  -2   3      337.31      404.97     35.07 o
   7  -2   3      139.67      125.77     20.89 o
   8  -2   3      111.09      102.18     19.31 o
   9  -2   3      320.02      290.23     10.09 o
  10  -2   3      237.25      217.45      9.27 o
  11  -2   3      131.37      106.78      6.99 o
  12  -2   3       45.04       32.50      3.94 o
  13  -2   3      123.03      127.11      7.48 o
  14  -2   3      163.38      174.10     11.06 o
  15  -2   3       35.70       35.86      5.53 o
  16  -2   3      106.53      105.83      7.44 o
 -16  -1   3      109.53      117.96      5.32 o
 -15  -1   3       43.95       45.29      3.20 o
 -14  -1   3       41.36       41.73      4.12 o
 -13  -1   3      154.29      147.66      7.73 o
 -12  -1   3      226.57      234.98      9.55 o
 -11  -1   3      600.60      622.49     12.17 o
 -10  -1   3      839.67      956.39     17.38 o
  -9  -1   3      661.03      695.37     64.41 o
  -8  -1   3      165.79      174.11     20.32 o
  -7  -1   3      204.81      194.71     11.44 o
  -6  -1   3      645.67      668.76     19.86 o
  -5  -1   3     1929.89     2067.25     25.31 o
  -4  -1   3      647.17      690.70     17.26 o
  -3  -1   3     4835.12     4712.93     75.88 o
  -2  -1   3       35.00       63.61      5.04 o
  -1  -1   3     1172.36     1139.26     23.85 o
   0  -1   3     3281.88     2798.05     37.39 o
   1  -1   3      817.35      701.39     22.89 o
   2  -1   3       94.31      139.66      7.53 o
   3  -1   3      458.83      552.59     32.70 o
   4  -1   3     2423.99     2513.22     42.08 o
   5  -1   3      322.85      284.20     23.02 o
   6  -1   3       98.94      110.08     15.62 o
   7  -1   3     1042.59     1127.69     53.78 o
   8  -1   3      367.12      374.34     33.39 o
   9  -1   3      456.40      456.22     39.07 o
  10  -1   3        1.12        2.06      1.31 o
  11  -1   3       70.06       63.18      4.30 o
  12  -1   3      597.55      522.38     20.03 o
  13  -1   3       18.46       13.50      3.61 o
  14  -1   3       69.43       60.40      6.97 o
  15  -1   3       92.76       85.73      7.51 o
  16  -1   3       12.74        7.44      2.37 o
  17  -1   3        6.49        7.21      1.83 o
 -16   0   3      184.69      176.06      9.29 o
 -15   0   3       62.21       62.70      3.77 o
 -14   0   3      132.79      132.87      8.07 o
 -13   0   3      488.02      487.98     11.93 o
 -12   0   3       74.53       68.47      4.23 o
 -11   0   3      948.05     1013.32     15.38 o
 -10   0   3     2184.37     2197.48     22.69 o
  -9   0   3     1479.09     1410.69     57.21 o
  -8   0   3       29.19       43.06      6.32 o
  -7   0   3       11.33       11.65      2.11 o
  -6   0   3       74.96      101.12      5.74 o
  -5   0   3     2789.49     2648.70     31.32 o
  -4   0   3     5293.88     5490.00     48.77 o
  -3   0   3       16.14       12.51      2.22 o
  -2   0   3       74.30       90.04      5.36 o
  -1   0   3     1628.67     1774.08     31.30 o
   0   0   3     2172.82     2509.76     36.47 o
   1   0   3       71.76       97.31      7.42 o
   2   0   3     2910.85     3099.44     43.46 o
   3   0   3      583.32      747.53     22.84 o
   4   0   3     1250.02     1116.46     29.89 o
   5   0   3     1076.18     1108.29     31.87 o
   6   0   3       18.30       21.30      4.78 o
   7   0   3       91.16       98.30      8.47 o
   8   0   3      201.02      155.03     19.23 o
   9   0   3       27.64       31.07      9.78 o
  10   0   3       28.77       25.56      2.75 o
  11   0   3      688.54      635.78     14.22 o
  12   0   3      227.11      227.67     12.29 o
  13   0   3       36.51       28.27      3.18 o
  14   0   3      312.41      299.79      9.72 o
  15   0   3      142.81      120.20      8.82 o
  16   0   3      165.38      155.65      8.68 o
 -17   1   3       60.08       46.85      3.61 o
 -16   1   3      109.84      114.35     10.86 o
 -15   1   3       44.49       42.41      3.75 o
 -14   1   3       43.54       46.05      3.49 o
 -13   1   3      157.51      152.86      6.38 o
 -12   1   3      230.33      243.42      6.55 o
 -11   1   3      597.33      612.53     10.75 o
 -10   1   3      838.55      938.91     14.86 o
  -9   1   3      704.59      754.80     40.30 o
  -8   1   3      133.63      158.81     12.91 o
  -7   1   3      191.40      202.52     21.13 o
  -6   1   3      617.40      636.67     36.18 o
  -5   1   3     1765.04     1921.28     26.88 o
  -4   1   3      542.36      591.71     16.18 o
  -3   1   3     5025.03     4775.67     49.74 o
  -2   1   3       48.17       71.03      3.31 o
  -1   1   3     1144.45     1118.14     24.88 o
   0   1   3     3076.46     3049.01     43.97 o
   1   1   3      809.49      703.25     22.99 o
   3   1   3      546.03      574.85     10.81 o
   4   1   3     2350.71     2295.38     70.19 o
   5   1   3      369.10      327.47     12.02 o
   6   1   3       80.67       85.41      6.95 o
   7   1   3      964.77      976.82     40.76 o
   8   1   3      347.97      362.01     25.63 o
   9   1   3      503.38      488.31     22.97 o
  10   1   3        3.40        6.58      1.41 o
  11   1   3       70.54       63.69      4.60 o
  12   1   3      578.34      525.78     17.17 o
  13   1   3       18.91       20.20      3.61 o
  14   1   3       71.97       63.55      4.47 o
  15   1   3       89.67       85.69      4.78 o
  16   1   3       13.06       10.81      2.26 o
 -16   2   3       60.84       55.48      4.42 o
 -15   2   3       67.48       62.87      8.29 o
 -14   2   3      158.53      150.34      8.24 o
 -13   2   3       63.30       72.39      4.00 o
 -12   2   3       63.48       65.23      3.40 o
 -11   2   3       77.86       66.77      3.30 o
 -10   2   3     1192.59     1161.93     35.38 o
  -9   2   3      617.26      638.26     22.95 o
  -8   2   3      589.06      606.28     43.68 o
  -7   2   3      577.63      528.30     39.44 o
  -5   2   3     1041.02     1185.29     16.43 o
  -4   2   3     1453.49     1654.22     61.21 o
  -3   2   3      305.14      380.58     14.83 o
  -2   2   3      609.75      574.17     28.87 o
  -1   2   3      936.90     1017.44     23.49 o
   0   2   3       94.93       84.68      6.98 o
   1   2   3       80.37       77.83      9.79 o
   2   2   3      381.27      302.89     20.30 o
   3   2   3      625.47      604.91     30.70 o
   4   2   3      978.71     1131.50     44.29 o
   5   2   3      610.21      588.40     33.96 o
   6   2   3      316.00      330.59     26.74 o
   7   2   3      166.66      153.27     19.11 o
   8   2   3      113.62       87.91     15.03 o
   9   2   3      285.08      254.81      8.02 o
  10   2   3      243.35      234.55     11.65 o
  11   2   3      113.02      103.73      5.78 o
  12   2   3       39.84       28.46      3.80 o
  13   2   3      132.40      134.96      8.44 o
  14   2   3      144.06      131.36      8.31 o
  15   2   3       37.42       38.44      3.08 o
  16   2   3      104.09       93.51      3.97 o
 -16   3   3        8.69        6.14      1.21 o
 -15   3   3       22.48       27.28      2.47 o
 -14   3   3       99.69       97.14      5.15 o
 -13   3   3       14.43       12.74      1.66 o
 -12   3   3       67.48       71.82      3.89 o
 -11   3   3      393.51      409.74     11.18 o
 -10   3   3      314.35      327.58     11.03 o
  -9   3   3      110.11       99.37      4.71 o
  -8   3   3       90.87       94.25      4.39 o
  -7   3   3      184.31      212.94     13.07 o
  -6   3   3      266.25      270.99      9.56 o
  -5   3   3      121.03      146.09      6.80 o
  -4   3   3      858.29      824.68     28.75 o
  -3   3   3      286.92      268.91      8.82 o
  -2   3   3       60.34       58.06      3.58 o
  -1   3   3     4278.64     4164.96     33.15 o
   0   3   3       24.35       30.45      5.55 o
   2   3   3     2318.61     2093.90     82.61 o
   3   3   3     1217.22     1164.94     49.75 o
   4   3   3      468.43      463.96     33.04 o
   5   3   3      121.63       95.50     15.92 o
   6   3   3     1058.09     1002.28     53.23 o
   7   3   3      288.51      258.13      9.69 o
   8   3   3       21.13       23.30      1.93 o
   9   3   3       86.02       78.95      3.97 o
  10   3   3      362.99      353.57      8.66 o
  11   3   3      218.66      209.25     17.23 o
  12   3   3       82.01       79.60      5.94 o
  13   3   3       49.88       62.73      5.37 o
  14   3   3        7.26        8.67      2.10 o
  15   3   3        6.12        6.17      1.21 o
  16   3   3       38.29       34.83      2.93 o
 -14   4   3      201.22      188.61      7.35 o
 -13   4   3      100.96      110.59      4.11 o
 -12   4   3       21.74       28.22      2.29 o
 -11   4   3       12.34       11.85      2.11 o
 -10   4   3      505.42      470.98     13.01 o
  -9   4   3      438.19      418.24      9.83 o
  -8   4   3       54.27       59.93      4.27 o
  -7   4   3      680.13      700.06     21.91 o
  -6   4   3      916.08      918.00     15.11 o
  -5   4   3      121.63      107.64      5.19 o
  -4   4   3      411.41      426.17     17.47 o
  -3   4   3      285.29      268.97     10.37 o
  -2   4   3      354.46      336.76     11.30 o
  -1   4   3       77.15       73.09      4.70 o
   0   4   3      999.33     1001.41     37.69 o
   1   4   3      119.94      118.25      5.89 o
   2   4   3      213.84      221.07      8.54 o
   3   4   3      382.55      318.34     28.99 o
   4   4   3       41.64       32.91     10.36 o
   5   4   3       62.18       59.45      5.45 o
   6   4   3       11.93       18.34      6.95 o
   7   4   3      243.48      206.84      6.36 o
   8   4   3      140.10      127.94      4.43 o
   9   4   3        6.33        9.17      2.03 o
  10   4   3      156.54      146.84      5.68 o
  11   4   3      130.24      139.24      6.63 o
  12   4   3       14.37       17.60      2.78 o
  13   4   3       83.41      101.99      6.01 o
  14   4   3      139.75      126.34      6.07 o
  15   4   3       81.05       65.76      4.02 o
 -13   5   3       38.46       35.87      2.79 o
 -12   5   3       54.39       58.00      3.06 o
 -11   5   3       43.89       44.20      4.64 o
 -10   5   3      136.69      130.13      8.44 o
  -9   5   3       73.66       80.69      6.97 o
  -8   5   3      156.18      155.64      9.82 o
  -7   5   3       80.18       76.82      7.23 o
  -6   5   3      851.69      870.78     25.29 o
  -5   5   3       42.92       50.54      4.01 o
  -4   5   3       18.42       16.92      3.08 o
  -3   5   3     1085.77     1088.30     27.92 o
  -2   5   3      471.16      420.63     17.80 o
  -1   5   3      234.47      248.42      8.85 o
   0   5   3      586.67      590.42     17.81 o
   1   5   3      182.97      168.21      9.32 o
   2   5   3       80.82       95.51      6.17 o
   4   5   3      350.34      294.60     13.38 o
   5   5   3      302.34      277.84     14.21 o
   6   5   3        0.45        0.74      1.46 o
   7   5   3       26.53       26.13      2.62 o
   8   5   3      179.42      194.23      6.61 o
   9   5   3       99.22      100.62      4.57 o
  10   5   3       27.09       27.62      3.07 o
  11   5   3       32.69       40.94      3.24 o
  12   5   3       33.08       35.92      3.16 o
  13   5   3       27.97       31.65      2.00 o
 -11   6   3       13.24       13.92      1.28 o
 -10   6   3      121.66      133.09      6.74 o
  -9   6   3       61.37       66.73      5.24 o
  -8   6   3       50.49       51.60      4.99 o
  -6   6   3        4.27        6.12      1.49 o
  -5   6   3      217.26      245.70     17.77 o
  -4   6   3       34.90       36.50      4.16 o
  -3   6   3      195.17      176.30      7.32 o
  -2   6   3       18.31       24.29      2.79 o
  -1   6   3       69.20       66.08      4.61 o
   0   6   3       46.82       57.67      4.24 o
   1   6   3       32.61       33.66      2.72 o
   2   6   3      166.59      154.90      8.73 o
   3   6   3       51.13       45.75      5.93 o
   4   6   3      217.48      210.36     12.34 o
   5   6   3       21.57       21.35      2.44 o
   6   6   3        2.23        1.54      0.94 o
   7   6   3      105.38      122.31      5.07 o
   8   6   3        6.21        5.91      1.20 o
   9   6   3        4.95        8.57      1.68 o
  10   6   3      119.19      130.19      5.31 o
  11   6   3       60.93       73.92      3.62 o
  -8   7   3       18.85       20.47      1.99 o
  -7   7   3       23.00       23.58      1.63 o
  -6   7   3       19.03       18.32      2.34 o
  -5   7   3        4.64        2.81      1.04 o
  -4   7   3       41.27       40.08      3.75 o
  -3   7   3       56.98       55.86      7.08 o
  -2   7   3       37.25       37.17      4.04 o
  -1   7   3      112.07      121.10      8.49 o
   0   7   3      123.30      115.23      7.67 o
   1   7   3       14.03       12.06      1.58 o
   2   7   3       20.02       19.30      1.97 o
   3   7   3       26.91       31.13      2.45 o
   4   7   3       85.40       97.39      4.20 o
   5   7   3       57.37       66.23      3.32 o
   6   7   3       92.73      109.28      5.25 o
   7   7   3       28.89       41.76      3.02 o
   8   7   3       18.51       26.62      2.16 o
  -3   8   3       11.17        7.31      0.98 o
  -2  -8   4        7.03        8.38      1.42 o
  -1  -8   4        5.38        5.69      1.26 o
   0  -8   4       16.34       25.63      1.54 o
   1  -8   4       22.39       26.98      2.29 o
   2  -8   4        5.16        8.90      1.36 o
  -6  -7   4       86.48      105.90      6.20 o
  -5  -7   4       76.33       75.05      5.95 o
  -4  -7   4       30.04       37.78      4.46 o
  -2  -7   4       34.94       41.44      4.31 o
  -1  -7   4       26.76       25.16      3.09 o
   0  -7   4       21.49       21.12      1.95 o
   1  -7   4       99.47      105.08      4.72 o
   2  -7   4        9.06        5.95      1.03 o
   3  -7   4        9.66        8.18      1.77 o
   4  -7   4       83.79       98.40      6.04 o
   5  -7   4       68.35       70.28      4.86 o
   6  -7   4        2.24       -1.11      1.11 o
   7  -7   4        6.48        3.84      1.12 o
 -11  -6   4        9.98       11.95      2.14 o
 -10  -6   4       24.57       35.22      4.38 o
  -9  -6   4       40.97       49.29      5.81 o
  -8  -6   4       43.64       44.38      4.25 o
  -7  -6   4       28.19       14.44      2.59 o
  -6  -6   4       12.96       13.64      1.97 o
  -5  -6   4       29.01       28.63      2.07 o
  -4  -6   4       92.59       85.22      4.09 o
  -3  -6   4       28.68       30.68      2.60 o
  -2  -6   4       22.64       29.32      3.43 o
  -1  -6   4       68.73       73.09      7.89 o
   0  -6   4       13.00       10.38      3.05 o
   1  -6   4      124.25      137.65     14.53 o
   2  -6   4      109.95      114.41      5.33 o
   3  -6   4       91.98       96.02      4.09 o
   4  -6   4       44.80       54.54      3.10 o
   5  -6   4       13.16       16.74      1.74 o
   6  -6   4       79.27       70.09      6.71 o
   7  -6   4       15.91       18.00      2.73 o
   8  -6   4        6.34       10.85      3.07 o
   9  -6   4       99.61       93.00      7.65 o
  10  -6   4       47.84       42.58      6.25 o
  11  -6   4       60.95       51.86      4.26 o
 -13  -5   4       76.38       76.33      4.27 o
 -12  -5   4       27.95       33.38      3.08 o
 -11  -5   4       58.60       69.12      4.64 o
 -10  -5   4      108.73      125.01      7.12 o
  -9  -5   4      122.64      130.29     11.56 o
  -8  -5   4       23.84       17.94      3.25 o
  -7  -5   4       72.88       53.74      7.45 o
  -6  -5   4      105.09       97.65     10.87 o
  -5  -5   4       37.57       41.52      2.87 o
  -4  -5   4      191.36      176.60      6.62 o
  -3  -5   4      359.32      344.50     13.36 o
  -2  -5   4      282.01      293.36     16.41 o
  -1  -5   4       81.88       87.25      4.99 o
   0  -5   4       30.71       24.04      2.31 o
   1  -5   4      191.63      165.14      4.99 o
   2  -5   4       61.33       60.72      3.58 o
   3  -5   4       13.62       13.23      2.18 o
   4  -5   4      398.35      352.18     10.74 o
   5  -5   4      190.74      156.22      7.15 o
   6  -5   4      135.73      143.23      6.69 o
   7  -5   4       47.00       47.30      4.82 o
   8  -5   4      113.40       84.39      6.96 o
   9  -5   4       84.05       83.69      8.27 o
  10  -5   4       12.41        7.63      1.89 o
  11  -5   4       66.72       63.72      5.72 o
  12  -5   4       25.64       23.17      2.73 o
  13  -5   4       48.88       49.59      4.19 o
 -14  -4   4       55.25       55.72      6.29 o
 -13  -4   4      114.76      128.79      9.72 o
 -12  -4   4      163.82      183.18      8.09 o
 -11  -4   4        2.70        3.69      1.25 o
 -10  -4   4       36.25       35.64      4.37 o
  -9  -4   4      121.19      138.11     11.87 o
  -8  -4   4      242.54      225.74     15.73 o
  -7  -4   4       25.51       21.77      4.47 o
  -6  -4   4      275.41      229.52     40.40 o
  -5  -4   4      221.35      206.79     11.48 o
  -4  -4   4      331.52      302.47     25.14 o
  -3  -4   4      180.96      184.52     25.28 o
  -2  -4   4      373.64      381.22     35.09 o
  -1  -4   4       49.55       39.20     11.40 o
   0  -4   4      391.33      401.14     34.21 o
   1  -4   4       80.89       81.29     15.28 o
   2  -4   4      230.98      250.89     25.76 o
   3  -4   4      218.70      195.68     23.04 o
   4  -4   4      271.01      228.04     11.16 o
   5  -4   4      161.92      183.43      6.90 o
   6  -4   4       16.52       20.73      2.56 o
   7  -4   4      353.87      360.82     10.77 o
   8  -4   4      125.75      122.28      6.49 o
   9  -4   4      133.29      132.81      6.89 o
  10  -4   4      108.47      109.24      6.05 o
  11  -4   4      348.78      311.94     11.25 o
  12  -4   4       45.41       53.26      7.32 o
  13  -4   4        7.02        4.92      2.44 o
  14  -4   4       32.11       33.71      4.15 o
 -15  -3   4       88.24       85.92      7.23 o
 -14  -3   4       82.75       98.76      8.56 o
 -13  -3   4        2.31        2.07      1.42 o
 -12  -3   4       10.44        7.28      2.87 o
 -11  -3   4      484.80      557.89     20.44 o
 -10  -3   4      277.93      274.43     15.08 o
  -9  -3   4      222.67      236.79     12.93 o
  -8  -3   4      662.12      676.44     21.91 o
  -7  -3   4      253.49      214.37     12.19 o
  -5  -3   4      119.21       88.19     16.54 o
  -4  -3   4      982.14      951.69     52.56 o
  -3  -3   4      666.11      575.01     39.30 o
  -2  -3   4       56.50       31.00      9.50 o
  -1  -3   4      191.31      131.64     17.78 o
   0  -3   4     1011.00      974.88     46.73 o
   1  -3   4      812.67      843.18     26.75 o
   2  -3   4      277.99      387.15     19.95 o
   3  -3   4      162.91      130.12     12.48 o
   4  -3   4       31.79       14.22      6.26 o
   5  -3   4       14.11        8.53      6.37 o
   6  -3   4      157.74      100.60     19.87 o
   7  -3   4        7.42        6.53      1.96 o
   8  -3   4      276.28      275.26      8.79 o
   9  -3   4       86.94       84.10      5.06 o
  10  -3   4       94.64       86.70      7.32 o
  11  -3   4       12.29       12.60      3.71 o
  12  -3   4       75.13       60.83      7.43 o
  13  -3   4        8.95        8.99      3.48 o
  14  -3   4       13.03       14.99      3.70 o
  15  -3   4       18.82       20.64      3.46 o
 -16  -2   4        0.22        0.64      0.96 o
 -15  -2   4      111.08      113.98      5.82 o
 -14  -2   4      144.69      135.26      9.46 o
 -12  -2   4      108.85      115.43      6.91 o
 -11  -2   4      211.65      248.01     10.09 o
 -10  -2   4      740.95      759.31     22.55 o
  -9  -2   4      263.55      263.82     22.87 o
  -8  -2   4      290.05      276.66     28.30 o
  -7  -2   4       79.00       51.05     12.01 o
  -6  -2   4      651.97      629.97     40.34 o
  -5  -2   4       34.02       24.16      7.69 o
  -4  -2   4     2976.81     2950.71     80.13 o
  -3  -2   4      874.78      877.71     41.90 o
  -2  -2   4       95.50       96.65     13.33 o
  -1  -2   4       83.76       65.00      4.43 o
   0  -2   4      931.06      921.93     22.19 o
   1  -2   4       71.61       64.67      8.90 o
   2  -2   4      583.54      401.37     25.57 o
   3  -2   4     1210.36      892.34     42.03 o
   4  -2   4     1180.32      999.60     48.82 o
   5  -2   4      567.99      606.07     40.71 o
   6  -2   4      223.94      205.64     25.44 o
   7  -2   4      272.12      327.12     33.90 o
   8  -2   4      253.08      301.29     34.05 o
   9  -2   4      263.07      240.61      9.16 o
  10  -2   4      525.86      502.65     15.19 o
  11  -2   4      183.83      159.38      8.47 o
  12  -2   4      491.43      485.66     21.17 o
  13  -2   4        6.56        8.21      2.73 o
  14  -2   4       40.06       43.70      6.48 o
  15  -2   4      135.62      148.30     10.43 o
  16  -2   4       68.57       58.36      5.31 o
 -16  -1   4       45.82       45.13      3.32 o
 -15  -1   4        1.37        2.09      1.10 o
 -14  -1   4       56.10       54.05      4.64 o
 -13  -1   4       96.37       94.02      6.17 o
 -12  -1   4      204.83      228.34      7.69 o
 -11  -1   4     1823.27     1877.34     22.48 o
 -10  -1   4     1097.87     1213.16     53.48 o
  -9  -1   4      528.92      551.62     25.88 o
  -8  -1   4      484.31      477.87     18.99 o
  -7  -1   4      238.35      281.33     13.92 o
  -6  -1   4      856.37      847.89     22.83 o
  -5  -1   4      946.78      965.12     33.69 o
  -4  -1   4     1660.43     1623.65     34.40 o
  -2  -1   4     2641.00     2605.69     33.77 o
  -1  -1   4     1412.14     1421.76     37.29 o
   0  -1   4      308.36      326.58     18.02 o
   1  -1   4     1619.88     1727.72     39.83 o
   2  -1   4      646.61      716.06     25.25 o
   3  -1   4      485.07      609.16     23.26 o
   4  -1   4      228.70      223.49     11.47 o
   5  -1   4      478.27      398.54     47.94 o
   6  -1   4      563.42      580.33     36.88 o
   7  -1   4       31.27       21.67      8.30 o
   8  -1   4      227.55      255.89     28.27 o
   9  -1   4       28.82       41.50     11.93 o
  10  -1   4       39.94       39.25      3.29 o
  11  -1   4       59.59       60.86      5.83 o
  12  -1   4       69.47       61.31      4.59 o
  13  -1   4      162.00      157.00      7.19 o
  14  -1   4      111.91       95.57      8.31 o
  15  -1   4       68.32       59.98      5.91 o
  16  -1   4       36.79       40.09      4.86 o
 -16   0   4      215.25      203.32      9.26 o
 -15   0   4      272.50      292.61     11.42 o
 -14   0   4        3.22        2.78      1.07 o
 -13   0   4      367.56      355.38     10.51 o
 -12   0   4      125.16      149.89      6.27 o
 -11   0   4      174.84      198.47      6.64 o
 -10   0   4     2325.04     2331.61     28.49 o
  -9   0   4       84.07       73.95     13.48 o
  -8   0   4      120.21      115.16     15.51 o
  -7   0   4       10.94       11.30      2.17 o
  -6   0   4      458.91      501.41     13.04 o
  -5   0   4      971.75     1035.68     33.88 o
  -4   0   4     1314.43     1703.50     40.82 o
  -3   0   4      386.48      388.45     13.20 o
  -2   0   4      502.86      344.55     12.03 o
  -1   0   4     2979.41     3246.00     49.27 o
   0   0   4      287.43      294.44     14.84 o
   1   0   4     1484.36     1396.94     33.01 o
   2   0   4      224.83      225.30     13.73 o
   3   0   4     3165.41     3314.19     54.59 o
   4   0   4       60.76       33.97      5.79 o
   5   0   4     1510.70     1386.99     38.89 o
   6   0   4     1164.11     1209.68     38.12 o
   7   0   4      483.95      467.13     19.68 o
   8   0   4      218.47      206.23     23.35 o
   9   0   4       90.97       61.29     13.84 o
  10   0   4      157.23      143.58     12.21 o
  11   0   4     1442.66     1376.67     26.26 o
  12   0   4        1.33        1.38      1.36 o
  13   0   4      138.51      123.54      6.51 o
  14   0   4      460.69      427.11     13.61 o
  15   0   4      310.19      287.48     12.78 o
  16   0   4       11.42       15.15      2.01 o
 -16   1   4       42.26       43.23      4.09 o
 -15   1   4        0.37        0.86      0.94 o
 -14   1   4       50.12       45.80      3.42 o
 -13   1   4      103.71      101.74      5.16 o
 -12   1   4      224.17      243.03      6.48 o
 -11   1   4     1748.75     1764.04     25.03 o
 -10   1   4     1106.01     1185.24     30.28 o
  -9   1   4      612.37      639.40     37.78 o
  -8   1   4      524.45      528.57     36.80 o
  -6   1   4      844.73      879.66     44.69 o
  -5   1   4      839.47      959.73     44.18 o
  -4   1   4     1769.82     1703.41     36.77 o
  -3   1   4     1846.73     1846.45     20.80 o
  -1   1   4     1490.49     1433.63     33.00 o
   0   1   4      391.61      395.35     17.99 o
   1   1   4     1540.32     1459.69     36.51 o
   2   1   4      598.77      599.25     24.70 o
   3   1   4      506.44      558.64     25.14 o
   4   1   4      263.61      245.73     17.92 o
   5   1   4      511.35      428.18     25.03 o
   6   1   4      529.99      479.36     27.91 o
   7   1   4       21.82       14.62      5.33 o
   8   1   4      250.13      273.78     22.97 o
   9   1   4       24.06       24.31      8.92 o
  10   1   4       37.74       53.21     12.73 o
  11   1   4       60.01       63.74      5.28 o
  12   1   4       69.60       57.94      5.78 o
  13   1   4      159.12      164.73      7.34 o
  14   1   4      113.66      107.71      5.75 o
  15   1   4       61.76       57.81      3.89 o
  16   1   4       31.91       30.69      3.46 o
 -16   2   4        2.89        5.30      1.95 o
 -15   2   4       97.05       91.97      8.28 o
 -14   2   4      130.78      129.66     10.71 o
 -13   2   4       99.19       90.09      4.33 o
 -12   2   4      135.68      135.24      4.77 o
 -11   2   4      221.24      238.15      6.20 o
 -10   2   4      683.14      731.63     13.33 o
  -9   2   4      255.40      263.18     10.10 o
  -8   2   4      306.21      325.62     32.87 o
  -7   2   4       68.53       74.67     15.33 o
  -6   2   4      656.88      678.72     44.95 o
  -5   2   4       34.76       32.28      3.62 o
  -4   2   4     2975.06     3024.71     51.37 o
  -3   2   4      888.77      981.02     24.04 o
  -2   2   4      105.34      109.93      8.21 o
  -1   2   4       82.58       82.32      9.13 o
   0   2   4      950.41      928.01     31.89 o
   1   2   4       70.44       57.05      8.62 o
   2   2   4      538.80      486.69     26.48 o
   3   2   4     1204.07     1124.08     42.69 o
   4   2   4     1177.04     1182.99     46.18 o
   5   2   4      644.81      676.85     37.19 o
   6   2   4      214.68      169.34     19.33 o
   7   2   4      295.73      280.79     25.74 o
   8   2   4      281.91      270.74     26.34 o
   9   2   4      256.50      239.33      5.96 o
  10   2   4      511.55      514.94     12.87 o
  11   2   4      186.20      177.89      8.87 o
  12   2   4      524.16      516.50     15.98 o
  13   2   4       10.34        6.97      2.12 o
  14   2   4       32.18       36.81      3.29 o
  15   2   4      139.86      133.49      5.46 o
  16   2   4       65.17       51.94      4.52 o
 -15   3   4       90.82       85.76      5.08 o
 -14   3   4       90.49       97.29     11.46 o
 -13   3   4        5.43        6.24      1.27 o
 -12   3   4       17.95       17.49      1.92 o
 -11   3   4      484.27      517.39      9.94 o
 -10   3   4      250.97      238.73      7.79 o
  -9   3   4      205.34      212.08      6.96 o
  -8   3   4      666.28      669.78     18.10 o
  -7   3   4      273.60      264.25     11.19 o
  -6   3   4       95.82      118.65      6.71 o
  -5   3   4      109.25      101.47      5.83 o
  -4   3   4      989.45     1006.22     17.44 o
  -3   3   4      657.82      593.07     13.14 o
  -2   3   4       67.04       56.08      3.63 o
  -1   3   4      210.06      165.12      6.03 o
   0   3   4     1018.52     1005.47     25.17 o
   1   3   4      867.55      848.62     74.56 o
   2   3   4      261.59      343.02     49.10 o
   3   3   4      151.47      127.43     16.51 o
   4   3   4       36.97       36.69      9.60 o
   5   3   4        7.80        4.87      3.74 o
   6   3   4      149.11      147.68     20.34 o
   7   3   4        7.91        6.70      1.60 o
   8   3   4      291.13      285.60      7.35 o
   9   3   4       91.42       84.60      7.91 o
  10   3   4       97.10       91.23      5.74 o
  11   3   4       12.20       15.37      1.81 o
  12   3   4       75.01       61.74      5.18 o
  13   3   4        9.44        8.62      1.96 o
  14   3   4       15.25       16.99      2.06 o
  15   3   4       20.19       18.57      1.82 o
 -13   4   4      119.77      119.66      4.09 o
 -12   4   4      164.99      183.79      5.44 o
 -11   4   4        4.12        8.33      1.36 o
 -10   4   4       45.21       40.81      3.86 o
  -9   4   4      120.86      132.17      5.61 o
  -8   4   4      230.14      223.26      7.16 o
  -7   4   4       30.53       35.82      2.72 o
  -6   4   4      283.40      279.79      7.18 o
  -5   4   4      213.98      205.62      7.24 o
  -4   4   4      331.28      326.51      9.03 o
  -3   4   4      174.54      180.65      8.45 o
  -2   4   4      388.77      408.57     24.13 o
  -1   4   4       57.25       56.10      4.56 o
   0   4   4      362.70      391.01     25.61 o
   1   4   4       93.91      105.63      7.74 o
   2   4   4      264.85      279.58     25.83 o
   3   4   4      193.91      170.17     21.32 o
   4   4   4      243.63      209.29     24.89 o
   5   4   4      170.64      194.63     24.65 o
   6   4   4       25.93       24.90      2.43 o
   7   4   4      330.04      313.23      8.32 o
   8   4   4      151.10      153.56      5.87 o
   9   4   4      162.11      165.85      6.09 o
  10   4   4       90.84       93.54      5.90 o
  11   4   4      308.22      301.27     21.33 o
  12   4   4       47.29       54.76      4.42 o
  13   4   4        3.44        1.88      1.12 o
  14   4   4       36.80       34.36      2.33 o
 -12   5   4       20.49       26.61      2.01 o
 -11   5   4       73.22       85.33      3.87 o
 -10   5   4      115.27      125.31      8.20 o
  -9   5   4      103.72      118.98      8.43 o
  -8   5   4       30.13       26.01      4.15 o
  -6   5   4      105.59      127.19      9.61 o
  -5   5   4       28.60       31.72      3.30 o
  -4   5   4      187.17      186.28     14.72 o
  -3   5   4      334.74      325.62     17.52 o
  -2   5   4      252.45      265.22     12.23 o
  -1   5   4       92.74       96.88      5.55 o
   0   5   4       36.95       34.00      4.25 o
   1   5   4      199.05      193.23      9.67 o
   2   5   4       75.42       80.46     14.46 o
   3   5   4       11.09        5.71      4.91 o
   4   5   4      388.47      317.88     30.96 o
   5   5   4      187.36      145.96      6.43 o
   6   5   4      146.59      139.88      6.17 o
   7   5   4       38.99       34.31      2.99 o
   8   5   4      109.76       91.53      4.45 o
   9   5   4       90.98       96.07      5.97 o
  10   5   4       13.54       11.38      2.18 o
  11   5   4       66.03       70.14      5.46 o
  12   5   4       25.51       21.15      2.37 o
  13   5   4       48.81       44.26      3.27 o
 -11   6   4        9.34       11.88      1.81 o
 -10   6   4       25.29       30.54      3.23 o
  -9   6   4       35.99       41.89      4.13 o
  -8   6   4       47.95       55.79      5.13 o
  -6   6   4       11.67       13.83      3.02 o
  -5   6   4       29.99       35.57      6.99 o
  -4   6   4       93.45       96.44      5.43 o
  -3   6   4       29.59       37.10      4.19 o
  -2   6   4       22.69       31.46      3.24 o
  -1   6   4       72.33       82.68      5.07 o
   0   6   4       13.58       11.94      2.06 o
   1   6   4      110.97      117.61      9.26 o
   3   6   4       94.61       84.97      4.84 o
   4   6   4       33.65       36.35      3.17 o
   5   6   4       21.63       24.68      2.58 o
   6   6   4       83.09       81.44      4.36 o
   7   6   4       16.65       20.75      2.13 o
   8   6   4       12.21       13.52      2.25 o
   9   6   4       93.43      104.58      5.31 o
  10   6   4       39.91       45.47      4.78 o
  -8   7   4       73.04       64.77      3.45 o
  -7   7   4       71.11       80.14      2.88 o
  -6   7   4       72.64       83.03      4.91 o
  -5   7   4       82.58       84.17      5.29 o
  -4   7   4       31.65       37.63      3.75 o
  -3   7   4       51.61       53.03      5.06 o
  -2   7   4       41.05       38.18      3.87 o
  -1   7   4       36.82       31.65      2.70 o
   0   7   4       23.59       20.58      2.24 o
   1   7   4       98.63       96.89      5.22 o
   2   7   4        5.59        3.19      0.76 o
   3   7   4        5.33        5.23      1.02 o
   4   7   4       75.51       90.46      7.11 o
   5   7   4       66.79       85.46      4.66 o
   6   7   4        2.68        2.93      1.11 o
   7   7   4        4.92        4.65      1.10 o
   8   7   4       33.46       36.59      2.43 o
  -7  -7   5       77.00       76.34      3.98 o
  -6  -7   5       65.84       66.49      4.71 o
  -5  -7   5        9.66       10.41      2.02 o
  -4  -7   5       91.80      111.26      7.22 o
  -3  -7   5       54.10       65.11      3.44 o
  -2  -7   5       23.61       30.48      4.82 o
  -1  -7   5       20.31       22.23      5.47 o
   0  -7   5       16.12       13.88      2.11 o
   1  -7   5        5.11        5.10      1.07 o
   2  -7   5        2.31        5.31      1.31 o
   3  -7   5       53.86       59.42      3.56 o
   4  -7   5       41.34       40.25      3.78 o
   5  -7   5       23.88       20.54      2.50 o
   6  -7   5       72.22       70.96      4.06 o
   7  -7   5       20.74       17.61      1.65 o
 -11  -6   5       29.40       33.61      3.16 o
 -10  -6   5       27.51       31.63      3.81 o
  -9  -6   5        3.46        7.13      2.26 o
  -8  -6   5       45.07       49.89      4.28 o
  -7  -6   5       28.04       24.88      3.54 o
  -6  -6   5       34.44       32.57      3.49 o
  -5  -6   5       68.16       64.90      3.26 o
  -4  -6   5       77.35       79.34      3.48 o
  -3  -6   5        8.19        6.45      1.36 o
  -2  -6   5       57.40       58.86      4.07 o
  -1  -6   5       21.09       16.56      3.30 o
   0  -6   5      130.85      128.90     13.55 o
   1  -6   5       24.59       32.92      8.36 o
   2  -6   5       50.88       56.69      5.24 o
   3  -6   5      287.98      326.13     17.70 o
   4  -6   5      237.46      251.71      9.30 o
   5  -6   5        9.48       11.41      1.79 o
   6  -6   5        0.60        2.86      1.52 o
   7  -6   5      262.57      252.71     13.16 o
   8  -6   5       69.79       76.91      3.31 o
   9  -6   5       11.27       13.15      2.02 o
  11  -6   5      103.85       78.30      4.76 o
 -13  -5   5      171.32      166.77      6.93 o
 -12  -5   5      153.05      158.90      8.76 o
 -11  -5   5       37.27       35.35      3.22 o
 -10  -5   5        5.83        9.99      2.31 o
  -9  -5   5      188.65      205.22      9.60 o
  -8  -5   5      224.21      199.22     13.50 o
  -7  -5   5       98.23       71.78      9.49 o
  -6  -5   5        7.92        5.14      1.64 o
  -5  -5   5       34.20       31.10      6.07 o
  -4  -5   5      146.23      144.64      6.37 o
  -3  -5   5       68.60       60.98      3.39 o
  -2  -5   5      205.31      200.86      8.89 o
  -1  -5   5      105.47      115.66      5.95 o
   0  -5   5       22.66       16.40      1.65 o
   1  -5   5       71.05       82.85      4.14 o
   2  -5   5       36.75       32.13      2.70 o
   3  -5   5      110.31      113.41      5.05 o
   4  -5   5      135.05      155.81      7.17 o
   5  -5   5       14.68       22.46      2.81 o
   6  -5   5       30.40       30.02      5.30 o
   7  -5   5       14.41       18.71      4.33 o
   8  -5   5      141.43      136.25     10.50 o
   9  -5   5       30.08       31.92      4.80 o
  10  -5   5       59.61       52.20      5.53 o
  11  -5   5       14.94       19.07      3.01 o
  12  -5   5       45.35       38.77      4.32 o
  13  -5   5       61.44       54.41      3.92 o
 -14  -4   5       45.05       38.88      2.77 o
 -13  -4   5       62.14       73.60      6.97 o
 -12  -4   5       13.15       16.12      1.89 o
 -11  -4   5       48.31       57.87      3.89 o
 -10  -4   5       79.04       81.70      8.58 o
  -9  -4   5       25.52       25.01      5.41 o
  -8  -4   5      133.09      128.59     12.15 o
  -7  -4   5       37.63       40.47      6.16 o
  -6  -4   5      701.83      642.13     29.11 o
  -5  -4   5      123.74      135.43      4.75 o
  -4  -4   5       67.42       69.17      3.35 o
  -3  -4   5      206.16      197.10     11.87 o
  -2  -4   5      119.39      111.15     20.15 o
  -1  -4   5       91.63       72.05     15.65 o
   0  -4   5      234.32      250.74     28.53 o
   1  -4   5      146.31      145.76     21.05 o
   2  -4   5      201.19      195.26     24.40 o
   3  -4   5      197.87      179.38      9.51 o
   4  -4   5      227.32      190.23      6.06 o
   5  -4   5       91.34       90.13      5.60 o
   6  -4   5      102.47      103.83     17.00 o
   7  -4   5      163.31      153.90      9.55 o
   8  -4   5      354.56      327.46     12.47 o
   9  -4   5      270.76      247.23     10.78 o
  10  -4   5       70.78       82.30      6.09 o
  11  -4   5      264.85      329.77     20.12 o
  12  -4   5        3.57        9.18      3.74 o
  13  -4   5       87.17       86.35      7.69 o
  14  -4   5       84.16       65.31      5.23 o
 -15  -3   5       58.85       60.84      5.31 o
 -14  -3   5       10.24        9.38      1.81 o
 -13  -3   5        0.97        5.08      1.97 o
 -12  -3   5       83.33       85.20      7.88 o
 -11  -3   5      367.49      369.31     13.73 o
 -10  -3   5      194.28      206.37     13.34 o
  -9  -3   5       44.08       52.76      6.29 o
  -8  -3   5       53.33       45.57      6.04 o
  -7  -3   5      341.28      346.45     11.15 o
  -6  -3   5      205.64      193.45     26.16 o
  -5  -3   5       52.52       72.88     16.05 o
  -4  -3   5      434.47      433.62     36.84 o
  -3  -3   5      744.01      764.05     47.32 o
  -2  -3   5       28.32       44.58     11.24 o
  -1  -3   5        3.05        4.71      3.02 o
   0  -3   5      723.29      725.66     42.79 o
   1  -3   5      267.89      282.59     26.65 o
   2  -3   5      139.33      165.69     13.56 o
   3  -3   5      196.76      190.97     15.83 o
   4  -3   5       21.24       12.04      6.52 o
   5  -3   5      115.01       77.88     17.13 o
   6  -3   5      322.32      249.39     32.04 o
   7  -3   5       33.01       32.21      3.09 o
   8  -3   5       69.24       76.39      4.60 o
   9  -3   5       22.86       20.68      3.57 o
  10  -3   5      212.47      204.93     10.97 o
  11  -3   5      122.96      125.12      8.42 o
  12  -3   5       35.18       33.71      6.64 o
  13  -3   5       86.39       84.80      9.28 o
  14  -3   5      126.63      139.99     10.09 o
  15  -3   5       18.21       20.04      3.30 o
 -16  -2   5       78.21       79.06      5.53 o
 -15  -2   5       50.83       47.58      3.72 o
 -14  -2   5       17.09       20.25      3.70 o
 -13  -2   5      219.75      217.55     12.57 o
 -12  -2   5       34.55       34.11      5.48 o
 -11  -2   5      119.99      129.05      7.28 o
 -10  -2   5      204.93      182.61      7.87 o
  -9  -2   5      216.78      228.85     13.47 o
  -8  -2   5       32.96       28.87      4.08 o
  -7  -2   5        6.41       11.36      5.97 o
  -6  -2   5      243.04      233.66     25.23 o
  -5  -2   5      394.16      485.76     35.49 o
  -4  -2   5      854.76      897.15     46.49 o
  -3  -2   5      615.31      546.87     34.86 o
  -2  -2   5       81.18       67.30     11.90 o
  -1  -2   5       20.05       27.74      7.93 o
   0  -2   5      335.51      295.62     13.15 o
   1  -2   5      134.01      100.06     11.47 o
   2  -2   5      599.60      373.50     25.37 o
   3  -2   5      818.14      473.88     20.20 o
   4  -2   5      234.28      173.06     12.21 o
   5  -2   5      190.20      177.89     22.67 o
   6  -2   5      120.55      116.59     19.21 o
   7  -2   5      279.65      321.64     34.19 o
   8  -2   5      113.01      102.41      8.09 o
   9  -2   5       66.17       62.21      3.18 o
  10  -2   5       32.49       27.04      3.36 o
  11  -2   5      227.41      215.24     11.25 o
  12  -2   5       23.45       21.94      4.40 o
  14  -2   5      229.48      239.85     14.67 o
  15  -2   5       53.43       61.30      6.42 o
  16  -2   5       88.94       83.54      5.75 o
 -16  -1   5      209.23      211.15      6.87 o
 -15  -1   5        0.85       -0.74      1.65 o
 -14  -1   5        5.57        5.24      1.58 o
 -13  -1   5       79.50       67.08      9.07 o
 -12  -1   5       43.84       42.98      3.39 o
 -11  -1   5      235.30      228.14      7.60 o
 -10  -1   5      107.53       97.60      5.87 o
  -9  -1   5      597.88      564.55     19.64 o
  -8  -1   5      268.42      260.15     17.41 o
  -7  -1   5      458.50      463.31     22.09 o
  -6  -1   5      288.06      302.91     16.95 o
  -5  -1   5     1396.55     1785.51     55.06 o
  -4  -1   5      707.97      727.51     22.94 o
  -2  -1   5      878.37      849.43     17.63 o
  -1  -1   5      154.80      160.04      7.49 o
   0  -1   5      213.18      241.99     16.94 o
   1  -1   5      741.71      835.82     31.04 o
   2  -1   5      151.40      156.81     13.39 o
   3  -1   5      441.96      628.22     26.65 o
   4  -1   5       63.61       71.89      9.27 o
   5  -1   5       74.41       97.35     16.33 o
   6  -1   5       63.24       64.25     12.85 o
   7  -1   5       73.28       92.69     16.33 o
   8  -1   5       50.21       42.31     12.14 o
   9  -1   5       44.37       40.16      4.56 o
  10  -1   5       17.58       18.71      2.69 o
  11  -1   5      191.65      185.84      6.37 o
  12  -1   5      267.47      261.12      9.51 o
  13  -1   5      178.52      171.01      8.38 o
  14  -1   5      265.17      301.19     17.05 o
  16  -1   5       35.73       37.42      4.26 o
 -16   0   5       99.03      101.55      7.18 o
 -15   0   5      319.34      311.15     25.38 o
 -14   0   5       56.90       67.55      4.13 o
 -13   0   5        2.44        2.41      1.15 o
 -12   0   5      107.22      112.19      6.02 o
 -11   0   5       28.56       25.99      2.99 o
 -10   0   5        0.25        1.16      0.95 o
  -9   0   5       16.58       24.06      3.51 o
  -8   0   5      110.49       93.46     14.17 o
  -7   0   5      303.07      372.78     18.81 o
  -6   0   5      635.83      950.72     22.16 o
  -5   0   5      189.78      199.90     15.70 o
  -4   0   5      631.29      959.66     23.95 o
  -3   0   5       98.70       99.60      7.42 o
  -2   0   5      861.10      656.21     25.90 o
  -1   0   5      167.32      150.61     12.08 o
   0   0   5       27.31       87.60      9.83 o
   1   0   5      141.34      230.50     15.24 o
   2   0   5     1117.13     1117.93     34.64 o
   3   0   5      121.08      152.10     13.18 o
   4   0   5      161.13      170.57     14.44 o
   5   0   5      424.05      381.71     22.56 o
   6   0   5       31.48       14.28      4.82 o
   7   0   5      637.47      659.65     31.48 o
   8   0   5      133.83      141.45     20.09 o
   9   0   5       53.77       38.45     11.20 o
  10   0   5      153.13      143.77      6.20 o
  11   0   5      198.56      186.67      7.45 o
  12   0   5        3.29        5.43      1.62 o
  13   0   5      196.36      190.64      6.36 o
  14   0   5        5.47        5.74      1.50 o
  15   0   5       68.02       62.64      8.04 o
  16   0   5        1.44       -0.73      1.09 o
 -16   1   5      206.25      218.32     10.08 o
 -15   1   5        3.76        1.57      1.55 o
 -14   1   5       10.45        9.81      1.64 o
 -13   1   5       80.36       73.18      4.30 o
 -12   1   5       30.60       25.43      2.11 o
 -11   1   5      225.08      208.29      6.20 o
 -10   1   5       85.85       75.94      3.13 o
  -9   1   5      559.93      549.72     12.40 o
  -8   1   5      303.14      332.85     30.78 o
  -7   1   5      438.98      452.24     34.85 o
  -6   1   5      239.37      258.08     25.52 o
  -4   1   5      781.08      772.57     27.95 o
  -3   1   5     1313.75     1322.06     21.44 o
  -2   1   5      917.39      874.42     28.96 o
  -1   1   5      184.92      180.74     13.32 o
   0   1   5      248.20      262.11     16.54 o
   1   1   5      667.56      756.08     28.91 o
   2   1   5      180.30      190.03     15.10 o
   3   1   5      479.06      635.34     28.98 o
   4   1   5       65.30       67.44     10.06 o
   5   1   5       71.65       93.85     12.35 o
   6   1   5       66.18       54.47     10.04 o
   7   1   5       74.82       89.01     13.23 o
   8   1   5       48.83       34.98      8.60 o
   9   1   5       38.96       43.56     11.72 o
  10   1   5       22.96       22.09      2.02 o
  11   1   5      201.93      193.39      9.81 o
  12   1   5      239.58      242.96      8.81 o
  13   1   5      205.33      197.09      8.56 o
  14   1   5      301.80      300.15      9.28 o
  15   1   5      100.93      111.35      5.12 o
  16   1   5       30.79       22.63      2.52 o
 -16   2   5       79.59       83.82      5.98 o
 -15   2   5       54.27       59.93      6.36 o
 -14   2   5       20.37       23.00      2.61 o
 -13   2   5      216.56      195.99      5.56 o
 -12   2   5       37.33       31.84      2.28 o
 -11   2   5      124.80      126.50      4.44 o
 -10   2   5      207.16      191.05      6.10 o
  -9   2   5      216.31      219.99      7.95 o
  -8   2   5       31.64       28.86      5.42 o
  -7   2   5        7.87       22.09      8.82 o
  -6   2   5      263.90      265.63     28.98 o
  -5   2   5      385.58      457.05     36.66 o
  -4   2   5      799.75      922.78     25.77 o
  -3   2   5      607.80      584.58     24.12 o
  -2   2   5      110.28      118.12     11.53 o
  -1   2   5       20.54       22.86      5.52 o
   0   2   5      343.26      298.38     19.85 o
   1   2   5      141.17      132.27     13.63 o
   2   2   5      599.49      581.95     29.87 o
   4   2   5      206.77      182.13     18.81 o
   5   2   5      179.77      159.20     18.21 o
   6   2   5       84.58       68.52     12.43 o
   7   2   5      323.77      321.35     27.92 o
   8   2   5      106.16       94.55     15.48 o
   9   2   5       65.55       73.78      3.41 o
  10   2   5       20.04       20.90      2.49 o
  11   2   5      236.23      225.22     13.12 o
  12   2   5       15.78       12.72      2.60 o
  13   2   5      110.14      112.71      5.71 o
  14   2   5      239.29      222.81      7.51 o
  15   2   5       67.98       65.44      4.84 o
  16   2   5       92.47       82.54      4.85 o
 -15   3   5       54.13       58.50      5.31 o
 -14   3   5        8.84        8.44      2.54 o
 -13   3   5        5.00        5.29      1.06 o
 -12   3   5      109.88      108.95      4.48 o
 -11   3   5      372.28      368.56      8.23 o
 -10   3   5      203.99      205.19      7.28 o
  -9   3   5       68.58       76.74      6.03 o
  -8   3   5       35.57       33.68      4.77 o
  -7   3   5      356.05      373.29     10.38 o
  -6   3   5      206.02      228.96     29.58 o
  -5   3   5       66.98      103.49     15.96 o
  -4   3   5      419.14      450.69     14.98 o
  -3   3   5      731.21      778.88     28.40 o
  -2   3   5       29.48       40.88      3.18 o
  -1   3   5        9.67       11.11      1.70 o
   0   3   5      765.73      840.70     40.93 o
   1   3   5      289.20      321.96     18.98 o
   2   3   5      125.79      131.39     11.05 o
   3   3   5      217.73      204.13     21.41 o
   4   3   5       16.28       21.24      7.51 o
   5   3   5      112.95      124.46     18.07 o
   6   3   5      321.71      314.10     29.79 o
   7   3   5       32.54       27.08      5.04 o
   8   3   5       71.74       79.63      3.95 o
   9   3   5       19.52       21.21      3.04 o
  10   3   5      197.56      190.97      8.48 o
  11   3   5      119.86      125.49      5.99 o
  12   3   5       32.49       25.40      2.22 o
  13   3   5       78.76       74.83      5.41 o
  14   3   5      139.11      145.10      6.91 o
  15   3   5       21.32       23.66      2.96 o
 -14   4   5       39.14       32.50      3.48 o
 -13   4   5       70.61       83.71      4.35 o
 -12   4   5       11.91       12.50      1.45 o
 -11   4   5       44.44       48.39      2.84 o
 -10   4   5       80.24       80.00      4.37 o
  -9   4   5       25.62       25.55      2.57 o
  -8   4   5      136.21      128.91      5.54 o
  -7   4   5       33.62       42.01      3.69 o
  -6   4   5      676.13      616.05     13.92 o
  -5   4   5      133.06      152.11      6.40 o
  -4   4   5       72.79       73.64      3.69 o
  -3   4   5      211.38      202.75      7.15 o
  -2   4   5      108.03      103.16      6.20 o
  -1   4   5       88.86       78.27     10.62 o
   0   4   5      244.81      253.37     18.04 o
   1   4   5      115.53      115.15      5.97 o
   2   4   5      189.96      172.15     20.74 o
   3   4   5      233.97      196.03     23.16 o
   4   4   5      240.02      179.45      7.69 o
   5   4   5       92.47       91.07      5.65 o
   6   4   5       80.05       81.94      4.33 o
   7   4   5      165.20      151.76      5.78 o
   8   4   5      400.54      367.30     12.12 o
   9   4   5      293.17      269.11     10.29 o
  10   4   5       65.26       72.32      5.22 o
  11   4   5      256.84      312.54     10.30 o
  12   4   5        6.92       12.65      2.18 o
  13   4   5       70.01       75.90      5.81 o
  14   4   5       82.41       74.14      4.86 o
 -12   5   5      150.12      159.02      7.28 o
 -11   5   5       26.75       24.22      3.29 o
 -10   5   5       12.96       14.96      2.88 o
  -9   5   5      192.47      186.52     10.38 o
  -8   5   5      209.74      205.12     11.37 o
  -7   5   5      120.49      113.01      8.75 o
  -6   5   5        6.46        6.83      2.21 o
  -5   5   5       27.03       32.49      4.97 o
  -4   5   5      171.61      172.03     11.42 o
  -3   5   5       50.22       49.85      4.09 o
  -2   5   5      199.90      215.47      8.27 o
  -1   5   5      123.11      136.39      8.58 o
   0   5   5       27.90       23.79      3.65 o
   1   5   5       57.52       77.74      5.97 o
   2   5   5       41.84       44.79     10.95 o
   3   5   5      122.49      109.18      6.34 o
   4   5   5      131.18      140.17      7.84 o
   5   5   5       13.31       16.33      2.19 o
   6   5   5       32.47       30.26      2.88 o
   7   5   5       14.70       14.52      2.00 o
   8   5   5      139.87      142.93      7.54 o
   9   5   5       27.62       30.58      3.44 o
  10   5   5       54.65       52.35      4.14 o
  11   5   5       18.73       23.57      1.53 o
  12   5   5       51.11       39.26      2.16 o
 -11   6   5       31.29       32.57      2.70 o
 -10   6   5       26.95       35.00      3.30 o
  -9   6   5        3.38        8.56      1.91 o
  -8   6   5       44.35       49.24      4.74 o
  -7   6   5       28.80       31.68      4.08 o
  -6   6   5       37.32       38.09      4.68 o
  -5   6   5       70.93       74.36      6.83 o
  -4   6   5       71.49       75.00      7.13 o
  -3   6   5        4.60        4.55      1.70 o
  -2   6   5       69.77       76.49      6.48 o
  -1   6   5       27.21       27.40      3.03 o
   0   6   5      128.84      145.13     18.13 o
   1   6   5       28.44       32.14      3.67 o
   2   6   5       64.03       66.89      5.02 o
   3   6   5      279.53      275.94      8.43 o
   4   6   5      223.85      242.83      8.62 o
   5   6   5        4.50        7.48      1.50 o
   6   6   5        2.45        6.72      1.61 o
   7   6   5      291.65      302.31     15.84 o
   8   6   5       70.58       88.31      5.17 o
   9   6   5        7.40        8.26      1.59 o
  10   6   5       27.30       26.56      2.45 o
  -7   7   5       69.72       75.56      4.14 o
  -6   7   5       62.88       64.76      4.27 o
  -5   7   5       15.14       14.38      2.26 o
  -4   7   5       85.91       81.17      5.43 o
  -3   7   5       51.36       53.00      4.61 o
  -2   7   5       28.14       28.19      4.41 o
  -1   7   5       19.80       18.75      2.13 o
   0   7   5       21.74       15.01      1.89 o
   1   7   5        5.77        5.26      1.16 o
   2   7   5        3.91        6.45      0.90 o
   3   7   5       59.40       65.90      5.12 o
   4   7   5       41.11       42.78      3.19 o
   5   7   5       22.69       23.26      2.35 o
   6   7   5       70.91       78.90      4.02 o
   7   7   5       20.56       23.03      2.09 o
   8   7   5       17.92       22.27      1.81 o
  -6  -7   6       17.69       20.82      2.56 o
  -5  -7   6       27.70       32.00      3.13 o
  -4  -7   6       89.33      101.07      6.47 o
  -3  -7   6       13.10       17.10      3.07 o
  -2  -7   6       27.31       29.88      4.42 o
  -1  -7   6       36.42       33.11      4.67 o
   0  -7   6        0.57        1.13      1.43 o
   1  -7   6       89.95       97.06      4.90 o
   2  -7   6       27.84       30.16      3.78 o
   3  -7   6       13.05       17.10      1.89 o
   4  -7   6        1.40        1.21      1.04 o
   5  -7   6       31.29       35.94      3.04 o
   6  -7   6       12.41       13.95      1.70 o
 -10  -6   6       49.18       53.60      4.42 o
  -9  -6   6       50.26       57.54      5.40 o
  -8  -6   6       10.31       11.21      2.06 o
  -7  -6   6       99.60      106.43      9.56 o
  -6  -6   6      179.51      183.93      9.18 o
  -5  -6   6       53.51       43.19      5.21 o
  -4  -6   6        8.45        7.52      1.43 o
  -3  -6   6      102.78      101.76      4.80 o
  -2  -6   6       20.56       15.82      1.91 o
  -1  -6   6        0.92       -0.28      1.82 o
   0  -6   6      142.50      145.13      7.98 o
   1  -6   6       94.48       90.14      4.02 o
   2  -6   6       22.15       18.87      1.71 o
   3  -6   6       44.58       48.33      2.74 o
   4  -6   6       92.38       79.17      3.42 o
   5  -6   6       40.30       33.24      2.95 o
   6  -6   6       42.57       40.38      4.36 o
   7  -6   6       43.15       43.07      2.97 o
   8  -6   6       23.96       25.95      4.25 o
   9  -6   6       94.26       84.03      6.59 o
  10  -6   6       43.72       39.55      3.94 o
 -12  -5   6       56.30       71.56      5.56 o
 -11  -5   6      138.67      132.41      7.90 o
 -10  -5   6       32.52       31.70      4.66 o
  -9  -5   6       51.69       63.21      7.62 o
  -8  -5   6       21.83       23.50      5.09 o
  -7  -5   6       35.64       28.40      6.15 o
  -6  -5   6      306.48      283.09     13.14 o
  -5  -5   6      260.16      234.96      6.89 o
  -4  -5   6       87.74       77.99      9.15 o
  -3  -5   6       50.20       52.87      3.30 o
  -2  -5   6      191.93      180.77      7.52 o
  -1  -5   6       15.75       13.79      1.44 o
   0  -5   6       41.93       37.35      2.57 o
   1  -5   6       60.25       49.71      4.48 o
   2  -5   6       11.34        7.48      1.47 o
   3  -5   6        6.10        5.09      1.39 o
   4  -5   6       11.25        9.78      2.17 o
   5  -5   6       51.84       43.47      4.65 o
   6  -5   6      242.81      275.05     15.01 o
   7  -5   6      124.14      124.95     10.00 o
   8  -5   6      278.33      273.70     14.15 o
   9  -5   6       21.32       22.43      3.90 o
  10  -5   6        9.71       12.65      2.03 o
  12  -5   6       10.18        9.85      2.03 o
 -14  -4   6       19.17       17.93      1.75 o
 -13  -4   6       16.65       16.16      3.01 o
 -12  -4   6       56.57       55.81      3.27 o
 -11  -4   6       21.14       25.27      3.30 o
 -10  -4   6      131.23      133.80     10.95 o
  -9  -4   6       12.25       10.36      3.85 o
  -8  -4   6       49.71       51.89      7.72 o
  -7  -4   6       31.79       15.72      4.40 o
  -6  -4   6       34.20       31.75      3.32 o
  -5  -4   6       58.65       53.77      3.92 o
  -4  -4   6       34.05       36.01      3.59 o
  -3  -4   6       26.82       22.02      1.96 o
  -2  -4   6      274.84      269.50      9.94 o
  -1  -4   6      543.88      532.26     37.18 o
   1  -4   6      176.07      183.83     11.72 o
   2  -4   6      323.78      335.89      8.53 o
   3  -4   6      135.91      143.31     13.17 o
   4  -4   6       65.06       60.38      4.78 o
   5  -4   6      137.35      125.14      7.08 o
   6  -4   6      342.32      299.20     11.29 o
   7  -4   6      271.95      258.68     10.81 o
   8  -4   6       84.85       82.77      6.17 o
   9  -4   6      541.82      465.57     14.29 o
  10  -4   6       35.86       42.71      4.14 o
  11  -4   6      106.16      106.20     10.63 o
  13  -4   6       20.88       15.77      2.13 o
 -15  -3   6      106.65      100.43      6.35 o
 -14  -3   6       87.88       89.78      4.89 o
 -13  -3   6       69.15       83.92      7.11 o
 -12  -3   6       57.71       54.79      4.32 o
 -11  -3   6      554.14      561.65     20.76 o
 -10  -3   6      616.96      624.31     23.47 o
  -8  -3   6      139.50      137.78      6.62 o
  -7  -3   6       85.96       88.67      4.43 o
  -6  -3   6      105.19       95.03      6.37 o
  -5  -3   6      132.85      103.00     19.29 o
  -4  -3   6       65.74       38.27     11.73 o
  -3  -3   6       99.11       83.56     16.76 o
  -2  -3   6      260.09      259.49     27.82 o
  -1  -3   6      223.03      216.59     25.09 o
   0  -3   6       83.49       90.50     16.07 o
   1  -3   6      125.62      117.05     18.40 o
   2  -3   6      239.95      260.66     27.51 o
   3  -3   6      127.10      137.40     13.95 o
   4  -3   6       55.30       58.62     13.95 o
   5  -3   6        2.70       13.79      7.49 o
   6  -3   6      130.53      134.24      6.57 o
   7  -3   6      194.94      180.55      9.18 o
   8  -3   6      722.20      758.20     26.37 o
   9  -3   6      135.38      130.90     12.84 o
  10  -3   6       79.60       91.11     11.03 o
  13  -3   6      327.10      333.91     17.17 o
  14  -3   6      130.82      132.63      9.27 o
  15  -3   6        1.95        2.06      1.22 o
 -16  -2   6       28.62       31.07      2.18 o
 -15  -2   6       39.42       42.07      3.38 o
 -14  -2   6       11.50       11.04      2.84 o
 -13  -2   6        7.21        5.26      2.66 o
 -12  -2   6      157.99      162.68     11.37 o
 -11  -2   6       24.88       27.10      3.32 o
 -10  -2   6      117.55      114.23      9.35 o
  -9  -2   6       34.53       33.01      2.36 o
  -8  -2   6       18.26       23.40      2.30 o
  -7  -2   6      389.37      421.25     35.85 o
  -6  -2   6       90.28       62.39     13.56 o
  -5  -2   6      191.99      186.04     22.68 o
  -4  -2   6     1022.64     1011.25     51.75 o
  -3  -2   6      450.83      415.57     32.25 o
  -2  -2   6      160.79      153.09     19.10 o
  -1  -2   6      975.31      953.31     46.63 o
   0  -2   6      134.35      110.38     16.13 o
   1  -2   6      759.52      828.48     34.05 o
   2  -2   6      183.41      173.85     15.33 o
   3  -2   6      565.32      368.73     18.93 o
   4  -2   6     1061.90      886.56     48.35 o
   5  -2   6       98.52      103.40     17.46 o
   6  -2   6      735.79      765.54     50.38 o
   7  -2   6      675.83      826.25     55.54 o
   8  -2   6       29.28       22.83      2.38 o
   9  -2   6      885.10      883.97     19.24 o
  10  -2   6       79.25       71.32      5.66 o
  11  -2   6       49.23       40.88      7.06 o
  12  -2   6      154.34      137.71     12.81 o
  14  -2   6        7.61       10.80      3.33 o
  15  -2   6        4.93       11.86      3.02 o
 -16  -1   6       63.71       65.03      4.17 o
 -15  -1   6       79.49       83.30      7.06 o
 -14  -1   6       51.63       59.38      6.56 o
 -13  -1   6       33.90       28.78      3.31 o
 -12  -1   6       95.88       92.42      4.87 o
 -11  -1   6      205.31      215.35      8.95 o
 -10  -1   6       35.40       34.54      2.79 o
  -9  -1   6      167.42      170.90      7.50 o
  -8  -1   6      298.83      307.45     19.20 o
  -7  -1   6      349.20      377.37     20.52 o
  -6  -1   6       54.16       61.93      7.92 o
  -5  -1   6      200.67      153.30     11.84 o
  -4  -1   6      647.71      647.28     22.76 o
  -3  -1   6       66.83       60.30      6.54 o
  -2  -1   6       66.43       66.41      5.29 o
  -1  -1   6      471.05      523.44     14.54 o
   0  -1   6      414.96      457.36     25.44 o
   1  -1   6      951.88     1197.08     40.93 o
   2  -1   6     1458.10     1758.94     49.28 o
   3  -1   6      413.04      429.27     24.69 o
   4  -1   6     1202.82     1176.24     41.13 o
   5  -1   6      369.00      307.27     20.97 o
   6  -1   6      720.54      714.61     43.65 o
   7  -1   6      326.87      332.09     32.12 o
   8  -1   6      311.98      300.61     32.32 o
   9  -1   6      167.52      148.32      6.63 o
  10  -1   6       61.68       59.27      4.39 o
  11  -1   6       21.45       18.49      2.69 o
  12  -1   6      293.12      285.76      7.95 o
  13  -1   6      344.86      333.37     11.62 o
  14  -1   6       33.11       40.84      6.08 o
  15  -1   6      207.68      213.30     11.55 o
  16  -1   6       53.46       55.22      4.51 o
 -15   0   6       30.17       35.15      4.87 o
 -14   0   6        4.82        7.09      1.90 o
 -13   0   6        2.01        3.22      1.03 o
 -12   0   6        6.29        4.60      1.28 o
 -11   0   6      144.85      161.38      8.60 o
 -10   0   6      317.82      351.84      9.66 o
  -9   0   6       66.35       51.93      3.20 o
  -8   0   6      186.88      178.36     20.05 o
  -7   0   6      764.07      923.64     31.07 o
  -6   0   6       21.39        6.16      2.52 o
  -5   0   6        0.79       10.60      3.98 o
  -4   0   6      120.30      148.86     10.27 o
  -3   0   6      250.99      265.40     13.37 o
  -2   0   6      335.06      273.33     18.28 o
  -1   0   6       85.39       50.13      7.82 o
   0   0   6     1796.61     1643.12     44.34 o
   1   0   6     5421.11     5692.55     84.28 o
   2   0   6      339.45      392.20     22.33 o
   3   0   6     1772.96     2187.44     55.13 o
   4   0   6      608.37      527.98     27.85 o
   5   0   6        5.38        1.65      2.00 o
   6   0   6      445.35      400.36     25.96 o
   7   0   6       27.44       18.27      6.17 o
   8   0   6      909.28      968.07     55.26 o
   9   0   6      723.97      691.69     28.03 o
  10   0   6      125.63      155.17      9.63 o
  11   0   6       10.81       12.24      3.12 o
  12   0   6      639.34      576.80     13.87 o
  13   0   6      160.48      159.81      5.79 o
  14   0   6        0.07        0.03      0.76 o
  15   0   6       40.10       40.42      4.88 o
 -16   1   6       64.02       60.09      4.93 o
 -15   1   6       80.33       89.97      7.61 o
 -14   1   6       65.04       71.90      5.35 o
 -13   1   6       33.49       33.27      2.82 o
 -12   1   6       80.61       76.07      4.28 o
 -11   1   6      243.90      231.22      8.25 o
 -10   1   6       24.39       22.60      2.07 o
  -9   1   6      154.36      168.79      7.12 o
  -8   1   6      291.56      316.31     31.23 o
  -7   1   6      343.51      358.69     32.68 o
  -6   1   6       38.58       47.33     11.77 o
  -5   1   6      198.00      141.33     11.43 o
  -4   1   6      596.58      598.42     28.00 o
  -3   1   6       54.43       52.90      5.09 o
  -2   1   6       75.11       76.47      9.73 o
  -1   1   6      495.81      501.73     24.70 o
   0   1   6      404.33      451.03     23.77 o
   1   1   6      944.38     1137.05     38.90 o
   2   1   6     1448.47     1744.89     49.76 o
   3   1   6      419.88      440.59     26.11 o
   4   1   6     1227.34     1237.36     45.32 o
   5   1   6      342.08      312.51     24.40 o
   6   1   6      680.78      605.67     34.90 o
   7   1   6      359.33      363.79     28.42 o
   8   1   6      345.44      324.75     27.41 o
   9   1   6      138.57      122.96      6.36 o
  10   1   6       51.43       44.71      4.01 o
  11   1   6       10.28        6.78      1.54 o
  12   1   6      264.17      261.14      9.05 o
  13   1   6      363.63      334.25      9.99 o
  14   1   6       49.97       57.69      3.94 o
  15   1   6      231.36      224.55     10.15 o
 -16   2   6       31.09       38.67      3.71 o
 -15   2   6       40.34       41.52      5.04 o
 -14   2   6       11.59        9.44      2.88 o
 -13   2   6        7.99        9.76      4.01 o
 -12   2   6      164.81      147.90      4.99 o
 -11   2   6       28.77       29.08      1.96 o
 -10   2   6      103.43      109.66      3.87 o
  -9   2   6       43.24       45.06      2.35 o
  -8   2   6       28.39       34.16      2.49 o
  -7   2   6      354.36      399.18     38.33 o
  -6   2   6      117.97      105.44     19.18 o
  -5   2   6      237.00      254.01     28.51 o
  -4   2   6      977.16     1056.91     30.52 o
  -3   2   6      430.59      437.52     19.79 o
  -2   2   6      215.43      226.02     17.79 o
  -1   2   6     1049.58     1076.00     39.47 o
   0   2   6      141.46      133.12     14.54 o
   1   2   6      692.60      721.15     34.06 o
   4   2   6     1013.50      942.41     44.39 o
   5   2   6      110.10      104.62     15.56 o
   6   2   6      792.95      739.59     42.35 o
   7   2   6      594.12      620.77     40.28 o
   8   2   6       35.38       24.99      2.81 o
   9   2   6      921.99      923.60     39.87 o
  10   2   6       72.31       63.53      5.07 o
  11   2   6       56.40       47.89      3.53 o
  12   2   6      146.31      122.13      4.46 o
  13   2   6      145.44      129.15      5.85 o
  14   2   6        9.29       11.26      2.61 o
  15   2   6        6.15        5.67      1.88 o
 -15   3   6       84.95       94.06      6.18 o
 -14   3   6       82.42       88.22      7.37 o
 -13   3   6       60.16       67.37      4.28 o
 -12   3   6       40.43       34.51      2.42 o
 -11   3   6      554.06      544.05      9.72 o
 -10   3   6      651.61      653.83      9.67 o
  -9   3   6       29.36       31.34      3.36 o
  -8   3   6      130.15      127.76      6.63 o
  -7   3   6       92.75      100.14      5.54 o
  -6   3   6      102.43       99.32      5.37 o
  -5   3   6      136.55      112.61     20.85 o
  -4   3   6       52.11       42.54     12.38 o
  -3   3   6       88.81      103.86      9.77 o
  -2   3   6      253.43      300.44     20.51 o
  -1   3   6      208.69      239.02     14.79 o
   0   3   6       89.32      101.81      7.96 o
   1   3   6      128.22      116.79     13.19 o
   2   3   6      241.83      206.19     28.24 o
   3   3   6      131.97      129.01     17.51 o
   4   3   6       50.77       61.26     12.70 o
   5   3   6        3.80       11.65      5.71 o
   6   3   6      139.28      151.85      9.08 o
   7   3   6      218.95      197.79      7.96 o
   8   3   6      743.77      703.18     26.03 o
   9   3   6      128.63      119.29      6.97 o
  10   3   6       96.52       98.82      8.06 o
  11   3   6       23.58       28.19      2.39 o
  12   3   6       70.22       58.53      2.89 o
  13   3   6      326.11      308.19     15.56 o
  14   3   6      152.99      144.82      8.05 o
  15   3   6        4.55        5.86      1.48 o
 -14   4   6       18.64       17.69      2.31 o
 -13   4   6       17.48       20.15      2.04 o
 -12   4   6       54.69       54.55      3.74 o
 -11   4   6       22.19       20.52      2.62 o
 -10   4   6      144.09      142.95      4.29 o
  -9   4   6        8.38        8.40      1.57 o
  -8   4   6       53.92       51.69      3.55 o
  -7   4   6       40.25       28.54      3.30 o
  -6   4   6       38.17       39.06      3.66 o
  -5   4   6       63.46       65.53      4.72 o
  -4   4   6       27.58       34.40      2.70 o
  -3   4   6       37.10       33.51      2.59 o
  -2   4   6      282.84      289.43     22.86 o
  -1   4   6      592.91      618.25     85.40 o
   0   4   6       65.78       66.11      6.07 o
   1   4   6      135.80      165.10     15.95 o
   2   4   6      338.00      334.91     12.84 o
   3   4   6      147.43      141.30      6.64 o
   4   4   6       53.80       46.48      4.02 o
   5   4   6      116.62      107.49      6.16 o
   6   4   6      307.18      275.10      9.94 o
   7   4   6      296.04      284.72     10.80 o
   8   4   6       91.30       88.35      6.08 o
   9   4   6      534.47      485.89     13.99 o
  10   4   6       42.58       55.59      6.33 o
  11   4   6      112.87      113.96      5.51 o
  12   4   6       12.96       10.17      1.42 o
  13   4   6       16.17       14.37      2.52 o
  14   4   6      133.92      124.68      5.67 o
 -12   5   6       61.56       70.61      4.51 o
 -11   5   6      129.52      136.32      7.18 o
 -10   5   6       43.20       42.62      4.51 o
  -9   5   6       55.65       62.69      5.90 o
  -8   5   6       17.08       17.43      2.33 o
  -7   5   6       38.51       37.09      3.50 o
  -6   5   6      283.46      284.54      9.79 o
  -5   5   6      268.55      252.20      9.38 o
  -4   5   6      103.30       88.95      5.67 o
  -3   5   6       45.14       56.49      5.06 o
  -2   5   6      184.92      204.03     20.73 o
  -1   5   6       18.17       20.71      3.25 o
   0   5   6       43.97       49.91      5.15 o
   1   5   6       59.92       42.19      3.88 o
   2   5   6       11.57        8.78      1.96 o
   3   5   6        5.82        3.04      1.52 o
   4   5   6       10.77        9.33      2.11 o
   5   5   6       54.40       41.71      3.43 o
   6   5   6      260.40      257.36      8.25 o
   7   5   6      127.91      130.11     10.50 o
   8   5   6      260.82      257.20      9.97 o
   9   5   6       23.22       26.38      3.19 o
  10   5   6       12.55       15.99      1.37 o
  11   5   6       18.07       14.43      1.64 o
 -10   6   6       54.66       59.61      3.95 o
  -9   6   6       44.31       49.44      4.11 o
  -8   6   6        7.96        7.97      1.98 o
  -7   6   6       96.36       94.19      6.74 o
  -6   6   6      177.23      176.91      9.87 o
  -5   6   6       59.46       48.28      5.44 o
  -4   6   6       12.43        8.31      2.55 o
  -3   6   6      100.81       92.36      8.03 o
  -2   6   6       18.07       14.79      3.58 o
  -1   6   6        0.81       -0.18      1.27 o
   0   6   6      143.07      140.83     10.42 o
   1   6   6      100.20       99.05      7.33 o
   3   6   6       38.67       38.96      5.40 o
   4   6   6       89.38       76.84      6.74 o
   5   6   6       31.58       29.70      2.65 o
   6   6   6       43.75       44.58      7.36 o
   7   6   6       47.05       55.52      4.26 o
   8   6   6       30.54       35.28      3.23 o
   9   6   6       93.71      100.39      4.85 o
  10   6   6       39.22       40.73      2.74 o
  -7   7   6       23.98       24.96      2.28 o
  -6   7   6       12.80       17.25      2.16 o
  -5   7   6       22.54       26.84      2.88 o
  -4   7   6       90.46       83.71      5.33 o
  -3   7   6       12.42       12.05      2.18 o
  -2   7   6       24.04       16.79      4.25 o
  -1   7   6       39.72       37.44      2.82 o
   0   7   6        0.60        0.42      0.65 o
   1   7   6       87.50       80.50      4.18 o
   2   7   6       27.33       24.65      1.81 o
   3   7   6       12.21       16.54      1.87 o
   4   7   6        1.85        2.16      0.61 o
   5   7   6       28.84       31.51      2.49 o
   6   7   6       11.86       13.26      1.78 o
   7   7   6       57.37       53.15      3.01 o
  -6  -7   7        2.28        2.30      1.00 o
  -5  -7   7        7.91       11.33      1.69 o
  -4  -7   7       12.18       13.68      2.25 o
  -3  -7   7       25.53       36.30      4.09 o
  -2  -7   7       16.21       15.50      2.95 o
  -1  -7   7        5.12        7.54      2.51 o
   0  -7   7        8.17        5.80      2.09 o
   1  -7   7       53.74       53.46      5.44 o
   2  -7   7       20.33       29.55      4.61 o
   3  -7   7       22.59       32.62      3.63 o
   4  -7   7       43.42       54.59      3.79 o
   5  -7   7        6.03        7.64      1.42 o
  -9  -6   7        2.30        4.62      1.65 o
  -8  -6   7       29.29       35.20      4.73 o
  -7  -6   7       42.08       56.69      6.70 o
  -6  -6   7      268.05      268.62      8.58 o
  -5  -6   7       31.28       26.64      3.16 o
  -4  -6   7       34.67       40.45      2.96 o
  -3  -6   7      262.94      276.00      6.09 o
  -2  -6   7       35.01       43.04      3.41 o
  -1  -6   7       15.53       17.89      1.93 o
   0  -6   7       42.38       43.48      3.36 o
   1  -6   7      218.42      236.97      6.73 o
   2  -6   7      225.82      235.83      6.53 o
   3  -6   7       97.07       91.97      3.67 o
   4  -6   7       20.56       21.30      1.79 o
   5  -6   7      138.67      146.17      5.87 o
   6  -6   7       27.41       29.42      2.55 o
   7  -6   7       23.59       25.21      4.17 o
   8  -6   7       12.96       13.90      2.94 o
   9  -6   7       21.81       17.87      3.01 o
  10  -6   7       49.24       38.03      3.41 o
 -12  -5   7       43.95       57.33      4.48 o
 -11  -5   7       38.22       33.98      2.66 o
 -10  -5   7       50.21       55.76      5.94 o
  -9  -5   7       19.62       23.03      4.48 o
  -8  -5   7        2.38        3.35      3.13 o
  -7  -5   7        3.22        5.19      3.33 o
  -6  -5   7       43.98       39.93      3.93 o
  -5  -5   7       86.56       70.98      6.57 o
  -4  -5   7       82.72       90.03      4.09 o
  -3  -5   7       62.46       62.82      3.64 o
  -2  -5   7       67.74       64.25      3.67 o
  -1  -5   7        6.04        6.10      1.08 o
   0  -5   7      184.93      165.26      5.61 o
   1  -5   7       26.10       31.75      2.53 o
   2  -5   7       16.54       18.83      4.09 o
   3  -5   7       26.72       29.58      2.95 o
   4  -5   7       40.42       37.57      3.96 o
   5  -5   7       85.32       80.68      4.11 o
   6  -5   7       15.25       17.07      1.89 o
   7  -5   7       25.99       28.30      3.47 o
   8  -5   7      437.47      464.74     13.10 o
   9  -5   7      177.02      193.39     12.15 o
  10  -5   7       42.45       45.24      5.36 o
  11  -5   7       26.99       27.00      3.65 o
  12  -5   7      196.21      149.22      6.71 o
 -13  -4   7       11.57        9.34      1.49 o
 -12  -4   7       23.67       26.20      2.20 o
 -11  -4   7       95.61       97.97      4.78 o
 -10  -4   7        0.46        0.81      1.72 o
  -9  -4   7       69.40       77.91      9.03 o
  -8  -4   7      149.97      148.96     12.95 o
  -7  -4   7      337.61      348.05     11.51 o
  -6  -4   7      138.75      127.32      5.82 o
  -5  -4   7       29.47       35.54      3.00 o
  -4  -4   7       49.46       52.03      5.00 o
  -3  -4   7      336.87      335.42      7.77 o
  -2  -4   7      299.95      330.03      6.65 o
  -1  -4   7       13.01       10.95      1.23 o
   0  -4   7      262.39      238.18      7.07 o
   1  -4   7      612.65      554.43     27.34 o
   2  -4   7      165.64      143.18      5.38 o
   3  -4   7       15.77       14.49      2.51 o
   4  -4   7      125.51      131.41      6.95 o
   5  -4   7      394.70      362.24     18.50 o
   6  -4   7       19.49       28.47      3.63 o
   7  -4   7        9.52        5.53      1.90 o
   8  -4   7      244.85      265.12     10.71 o
   9  -4   7       34.68       29.24      3.59 o
  10  -4   7       44.30       55.56      7.98 o
  11  -4   7      112.22      108.43      6.58 o
  12  -4   7       20.23       18.59      2.50 o
  13  -4   7      190.07      154.81      7.14 o
 -15  -3   7       10.09        7.86      1.70 o
 -14  -3   7       10.21       11.67      1.82 o
 -13  -3   7      187.33      195.37     10.49 o
 -12  -3   7      113.37      129.78      9.33 o
 -11  -3   7       18.65       22.50      3.22 o
 -10  -3   7       11.55        8.41      2.89 o
  -9  -3   7      191.72      197.34      8.41 o
  -8  -3   7       78.67       70.05      4.31 o
  -7  -3   7       14.87       14.14      1.91 o
  -6  -3   7      133.34      119.62      5.14 o
  -5  -3   7      110.97       86.47      4.15 o
  -4  -3   7       66.93       56.22     14.61 o
  -3  -3   7       52.15       54.22     13.85 o
  -2  -3   7       59.90       49.05     13.12 o
  -1  -3   7       15.37       17.12      8.56 o
   0  -3   7      302.78      278.79     29.75 o
   1  -3   7      153.59      162.79     22.84 o
   2  -3   7       91.88      104.52     18.94 o
   3  -3   7      108.47      112.16     20.20 o
   4  -3   7      309.58      291.13     30.20 o
   5  -3   7     1017.47      993.71     18.09 o
   6  -3   7      166.82      164.11      7.34 o
   7  -3   7      304.32      290.81     10.03 o
   8  -3   7      612.42      583.92     25.81 o
   9  -3   7       37.09       53.89      8.39 o
  10  -3   7       97.07      107.06     11.81 o
  11  -3   7      117.73      112.10     11.49 o
  13  -3   7       87.94       99.06      5.27 o
  14  -3   7       21.81       25.98      3.91 o
 -15  -2   7        7.70       12.36      1.79 o
 -14  -2   7      340.21      399.21     15.15 o
 -13  -2   7       58.50       72.62      7.06 o
 -12  -2   7       16.28       19.56      4.21 o
 -11  -2   7       81.99       86.08      7.74 o
 -10  -2   7      144.01      144.99     10.64 o
  -9  -2   7      129.60      134.17      5.49 o
  -8  -2   7      282.29      277.01      7.81 o
  -7  -2   7      293.23      266.34      7.45 o
  -6  -2   7      295.90      275.62     29.48 o
  -5  -2   7      103.16       99.42     17.50 o
  -4  -2   7      281.23      249.99     27.20 o
  -3  -2   7      351.05      304.59     29.06 o
  -2  -2   7      437.67      392.88     32.40 o
  -1  -2   7      414.46      347.20     30.43 o
   0  -2   7     1003.87      902.87     48.86 o
   1  -2   7      602.71      672.83     38.54 o
   2  -2   7      250.08      236.77     26.90 o
   3  -2   7      119.63       87.96      9.96 o
   4  -2   7       18.13       12.03      3.84 o
   5  -2   7       91.54      103.17     17.59 o
   6  -2   7      521.67      647.12     47.33 o
   7  -2   7       34.55       35.50      3.82 o
   8  -2   7      672.79      669.31     22.13 o
   9  -2   7      305.94      313.95     11.31 o
  10  -2   7       62.23       59.96      5.28 o
  11  -2   7       45.09       46.73      4.58 o
  12  -2   7       70.82       73.91      9.06 o
  13  -2   7       40.71       47.88      6.89 o
  14  -2   7       86.78       88.58      7.95 o
  15  -2   7       13.88       17.24      2.92 o
 -16  -1   7       37.54       37.53      3.61 o
 -15  -1   7      207.28      212.78     10.62 o
 -14  -1   7       79.74       83.86      7.65 o
 -13  -1   7      197.52      209.79     12.70 o
 -12  -1   7       64.72       60.77      4.94 o
 -11  -1   7       29.27       24.91      3.51 o
 -10  -1   7      195.69      184.96     13.18 o
  -9  -1   7      176.64      184.82      8.13 o
  -8  -1   7       30.99       31.59      2.54 o
  -7  -1   7      269.80      242.73     16.90 o
  -6  -1   7      402.07      424.59     21.52 o
  -5  -1   7      132.28      126.97     11.37 o
  -4  -1   7       35.79       35.38      5.59 o
  -3  -1   7      600.14      675.01     37.71 o
  -2  -1   7       59.55       72.66      5.82 o
  -1  -1   7      733.38      757.78     36.17 o
   0  -1   7     2351.75     2470.67     64.52 o
   1  -1   7      345.21      368.49     24.66 o
   2  -1   7     2528.56     3148.18     72.64 o
   3  -1   7      330.87      302.48     22.57 o
   4  -1   7      119.26       99.46     13.30 o
   5  -1   7      717.64      747.24     51.34 o
   6  -1   7      299.11      311.74     29.95 o
   7  -1   7      148.06      160.53     23.01 o
   8  -1   7     1644.42     1710.22     27.58 o
   9  -1   7       56.79       55.70      3.71 o
  10  -1   7      169.41      177.31      6.99 o
  11  -1   7      138.09      146.09      6.29 o
  12  -1   7      103.13       98.20      5.05 o
  13  -1   7      296.28      325.07     17.30 o
  14  -1   7      316.76      343.95     15.72 o
  15  -1   7      308.05      315.90     12.33 o
 -15   0   7        7.53        6.83      2.35 o
 -14   0   7        6.70       10.16      1.96 o
 -13   0   7        0.79        1.00      1.28 o
 -12   0   7       69.82       69.63      5.59 o
 -11   0   7      229.76      243.98     13.88 o
 -10   0   7       14.22       13.12      2.60 o
  -9   0   7      426.29      463.12      9.74 o
  -8   0   7       63.71       58.01      5.28 o
  -7   0   7       89.14      105.91     10.98 o
  -6   0   7      581.20      675.88     34.06 o
  -5   0   7     1187.02     1105.87     41.96 o
  -4   0   7      319.09      258.63     14.52 o
  -3   0   7       36.14       42.97      6.30 o
  -2   0   7      491.16      424.84     25.15 o
  -1   0   7      787.02      744.25     32.62 o
   0   0   7      298.33      399.46     24.20 o
   1   0   7    12737.34    13884.64    145.79 o
   2   0   7     8417.27     9852.51    125.14 o
   3   0   7     1425.04     1687.04     52.64 o
   4   0   7        5.22        8.27      4.20 o
   5   0   7     1270.83     1336.92     49.39 o
   6   0   7       89.46       89.47     13.28 o
   7   0   7       14.89       28.58      7.37 o
   8   0   7      445.19      453.03     15.96 o
   9   0   7       51.26       71.18      6.46 o
  10   0   7        9.33        7.27      2.58 o
  11   0   7        0.24       -0.13      1.40 o
  12   0   7      214.40      231.78      7.79 o
  13   0   7        1.91        2.37      1.15 o
  14   0   7        4.55        2.80      1.55 o
  15   0   7       23.05       28.51      4.01 o
 -15   1   7      184.17      180.86      9.96 o
 -14   1   7       84.76       84.83      5.86 o
 -13   1   7      211.22      209.35      9.41 o
 -12   1   7       67.36       64.91      5.48 o
 -11   1   7       34.27       28.77      4.90 o
 -10   1   7      194.88      183.05      8.48 o
  -9   1   7      170.41      179.78      7.38 o
  -8   1   7       41.06       36.16      3.01 o
  -7   1   7      290.68      278.99     30.66 o
  -6   1   7      403.96      441.75     37.32 o
  -5   1   7      141.38      152.23     16.23 o
  -4   1   7       38.08       38.01      7.71 o
  -3   1   7      603.45      639.39     30.40 o
  -2   1   7       61.25       69.05     10.11 o
  -1   1   7      709.82      749.98     33.46 o
   0   1   7     2319.36     2488.17     61.07 o
   1   1   7      313.60      366.25     24.09 o
   2   1   7     2583.09     3271.77     73.91 o
   3   1   7      301.35      263.90     22.05 o
   4   1   7      131.58      100.56     14.32 o
   5   1   7      772.63      772.21     40.53 o
   6   1   7      260.04      232.07     22.99 o
   7   1   7      130.88      114.45     16.93 o
   8   1   7     1717.60     1742.33     19.30 o
   9   1   7       38.05       34.40      6.19 o
  10   1   7      125.89      130.64      6.29 o
  11   1   7      140.21      135.41      6.19 o
  12   1   7      118.30      115.54      9.49 o
  13   1   7      247.96      255.23     13.33 o
  14   1   7      305.90      311.91      9.05 o
  15   1   7      312.05      290.26     10.95 o
 -15   2   7       10.62       14.43      2.75 o
 -14   2   7      343.65      388.00     16.50 o
 -13   2   7       49.63       60.09      7.29 o
 -12   2   7       24.13       26.72      2.47 o
 -11   2   7       98.27       96.05      4.61 o
 -10   2   7      135.01      137.85      5.53 o
  -9   2   7      124.70      128.77      5.96 o
  -8   2   7      292.43      270.69     14.36 o
  -7   2   7      321.09      296.34     13.56 o
  -6   2   7      268.83      278.56     32.55 o
  -5   2   7       81.52       94.38     18.38 o
  -4   2   7      278.04      262.29     16.70 o
  -3   2   7      352.45      331.89     23.36 o
  -2   2   7      413.56      423.15     26.42 o
  -1   2   7      430.08      408.87     26.01 o
   0   2   7     1053.61     1042.62     42.81 o
   1   2   7      564.90      602.36     33.91 o
   2   2   7      213.84      223.15     21.17 o
   4   2   7        7.46        7.86      4.23 o
   5   2   7      116.83      129.37     18.04 o
   6   2   7      500.29      516.41     37.68 o
   7   2   7       24.17       28.89      3.08 o
   8   2   7      703.25      739.66     38.41 o
   9   2   7      302.62      313.49     17.99 o
  10   2   7       60.82       56.41      4.03 o
  11   2   7       44.05       42.13      3.49 o
  12   2   7       72.71       69.72      5.21 o
  13   2   7       39.32       47.27      5.63 o
  14   2   7       88.80       88.33      6.79 o
  15   2   7       15.35       17.27      2.66 o
 -15   3   7        8.45        7.34      1.59 o
 -14   3   7        9.32       12.81      2.78 o
 -13   3   7      176.31      183.18     11.32 o
 -12   3   7      107.35      125.00      6.90 o
 -11   3   7       23.97       21.90      2.32 o
 -10   3   7        5.85        3.51      1.33 o
  -9   3   7      194.33      204.78      8.36 o
  -8   3   7       91.21       87.63      5.48 o
  -7   3   7       11.57       14.37      2.16 o
  -6   3   7      129.77      117.32      6.03 o
  -5   3   7      114.44       89.25      5.21 o
  -4   3   7       68.82       62.10     15.74 o
  -3   3   7       51.81       51.22     13.40 o
  -2   3   7       62.09       64.99      8.84 o
  -1   3   7       14.50       15.84      4.56 o
   0   3   7      287.20      268.41     24.77 o
   1   3   7      155.12      132.72     19.61 o
   2   3   7      110.79      103.92     21.59 o
   3   3   7       87.12      107.23     16.81 o
   4   3   7      274.36      282.43     28.20 o
   5   3   7     1016.15     1052.21     62.55 o
   6   3   7      140.96      139.02      6.79 o
   7   3   7      294.62      277.56      9.78 o
   8   3   7      567.40      533.41     14.74 o
   9   3   7       51.89       64.22      5.28 o
  10   3   7      112.96      110.65      6.80 o
  11   3   7       97.53       93.95      4.86 o
  12   3   7      163.54      149.41      6.83 o
  13   3   7       91.00      108.31      7.51 o
  14   3   7       27.37       30.83      3.59 o
 -13   4   7        9.94        7.61      1.88 o
 -12   4   7       22.07       25.57      2.38 o
 -11   4   7      101.52       99.50      5.17 o
 -10   4   7        0.76        0.38      0.66 o
  -9   4   7       64.56       69.17      4.02 o
  -8   4   7      152.84      136.56      5.76 o
  -7   4   7      305.43      315.74     10.71 o
  -6   4   7      135.31      126.64      6.89 o
  -5   4   7       31.26       37.40      5.14 o
  -4   4   7       39.58       42.01      3.84 o
  -3   4   7      325.88      328.63     17.38 o
  -2   4   7      347.55      350.50     28.72 o
  -1   4   7       17.90       14.96      3.23 o
   0   4   7      236.21      242.83     11.76 o
   1   4   7      602.95      598.30     12.44 o
   2   4   7      173.06      167.99      6.96 o
   3   4   7       25.39       33.71      3.27 o
   4   4   7      134.04      142.31      6.89 o
   5   4   7      399.55      393.07     22.75 o
   6   4   7       12.09       17.67      2.89 o
   7   4   7        8.99        5.74      2.01 o
   8   4   7      236.74      259.57     10.42 o
   9   4   7       29.10       21.45      3.07 o
  10   4   7       48.81       58.05      3.67 o
  11   4   7      117.17      113.75      7.48 o
  12   4   7       20.59       20.90      1.95 o
  13   4   7      192.07      176.17      7.51 o
 -12   5   7       37.63       51.72      3.40 o
 -11   5   7       36.23       31.78      3.25 o
 -10   5   7       58.87       68.91      5.32 o
  -9   5   7       25.12       26.77      2.63 o
  -8   5   7        1.93        2.05      1.02 o
  -7   5   7        1.61        2.31      1.13 o
  -6   5   7       41.66       43.80      4.75 o
  -5   5   7       82.77       80.52      5.39 o
  -4   5   7       81.19       80.12      5.51 o
  -3   5   7       61.51       55.27      4.64 o
  -2   5   7       70.92       64.47      5.05 o
  -1   5   7        5.48        3.50      1.40 o
   0   5   7      178.78      159.33     10.79 o
   1   5   7       24.25       32.44      2.84 o
   2   5   7       17.24       27.76      2.75 o
   3   5   7       21.81       28.86      2.75 o
   4   5   7       40.75       40.38      4.09 o
   5   5   7       81.90       80.70      8.98 o
   6   5   7       24.86       23.78      3.99 o
   8   5   7      429.43      467.39     13.18 o
   9   5   7      180.72      208.56      8.39 o
  10   5   7       54.66       62.40      4.31 o
  11   5   7       20.18       19.74      2.23 o
 -10   6   7       47.63       44.31      3.08 o
  -9   6   7        3.05        2.47      1.13 o
  -8   6   7       24.52       21.86      2.89 o
  -7   6   7       35.49       40.65      4.32 o
  -6   6   7      257.32      266.01     11.54 o
  -5   6   7       38.79       34.96      4.64 o
  -4   6   7       37.82       41.70      5.14 o
  -3   6   7      246.76      246.87     12.88 o
  -2   6   7       36.33       36.62      5.18 o
  -1   6   7       24.51       26.30      4.51 o
   0   6   7       29.88       31.43      5.04 o
   1   6   7      220.63      228.62     13.10 o
   2   6   7      224.14      239.17      8.34 o
   3   6   7       85.66       83.31      6.23 o
   4   6   7       13.77       14.70      1.88 o
   5   6   7      139.44      143.64     11.51 o
   6   6   7       22.74       22.80      2.83 o
   7   6   7       26.53       28.96      3.05 o
   8   6   7       16.33       17.53      2.24 o
   9   6   7       21.26       21.11      2.18 o
  10   6   7       51.08       46.88      2.72 o
  -6   7   7        1.46        2.21      0.85 o
  -5   7   7        7.33        9.88      1.72 o
  -4   7   7       12.59        9.00      1.72 o
  -3   7   7       25.50       28.44      3.16 o
  -2   7   7       17.25       11.48      2.05 o
  -1   7   7        4.05        5.11      1.53 o
   0   7   7        8.19        9.33      1.96 o
   1   7   7       52.15       46.02      4.22 o
   2   7   7       24.38       23.75      2.98 o
   3   7   7       23.24       32.90      2.27 o
   4   7   7       41.03       43.22      2.69 o
   5   7   7        8.51        7.09      1.27 o
   6   7   7       27.74       28.44      2.27 o
  -4  -7   8       47.29       58.23      3.99 o
  -3  -7   8       53.28       65.67      4.89 o
  -2  -7   8       11.90       15.11      2.68 o
  -1  -7   8        3.36        8.07      2.17 o
   0  -7   8       82.22       69.32      5.78 o
   1  -7   8       24.34       34.08      3.34 o
   2  -7   8       59.08       61.95      7.35 o
   3  -7   8       78.61       98.22      4.84 o
   4  -7   8       70.48       87.90      4.13 o
  -8  -6   8       29.84       39.97      4.66 o
  -7  -6   8       27.96       37.71      4.99 o
  -6  -6   8       38.10       39.29      3.06 o
  -5  -6   8       47.96       33.07      3.54 o
  -4  -6   8       20.75       19.84      2.04 o
  -3  -6   8        7.73        8.44      1.79 o
  -2  -6   8       76.38       82.67      3.64 o
  -1  -6   8      221.43      237.66      7.63 o
   0  -6   8       41.84       42.84      3.31 o
   1  -6   8       23.86       33.13      2.49 o
   2  -6   8       36.64       35.05      2.61 o
   3  -6   8       72.38       64.93      3.42 o
   4  -6   8       58.41       53.32      2.65 o
   5  -6   8       29.75       31.25      2.26 o
   6  -6   8       32.40       30.12      3.25 o
   7  -6   8       13.27       16.77      3.08 o
   8  -6   8       28.40       28.32      3.73 o
   9  -6   8       22.12       20.67      2.79 o
 -11  -5   8       12.31       10.01      1.39 o
 -10  -5   8       17.27       16.02      3.08 o
  -9  -5   8        0.41        3.06      2.14 o
  -8  -5   8        0.93        1.24      2.03 o
  -7  -5   8       75.31       89.97      9.67 o
  -6  -5   8       92.89       87.70     10.76 o
  -5  -5   8       29.50       20.57      3.59 o
  -4  -5   8       45.00       43.93      6.19 o
  -3  -5   8      112.09      129.25      5.24 o
  -2  -5   8      103.83      125.08      5.12 o
  -1  -5   8       49.91       52.42      2.90 o
   0  -5   8        5.89        6.92      1.37 o
   1  -5   8      175.02      158.46      5.62 o
   2  -5   8      100.95      104.00      5.34 o
   3  -5   8      101.65      105.34      5.40 o
   4  -5   8      443.70      459.52     11.17 o
   5  -5   8       60.31       56.11      3.88 o
   6  -5   8       88.99       92.84      4.74 o
   7  -5   8      177.13      185.88     12.26 o
   8  -5   8       84.00       83.90      8.02 o
   9  -5   8       10.03        9.95      2.82 o
  10  -5   8       63.06       62.65      5.83 o
  11  -5   8       48.39       48.68      4.33 o
 -13  -4   8       98.42      103.62      4.14 o
 -12  -4   8       37.95       36.23      2.38 o
 -11  -4   8       21.65       23.78      2.31 o
 -10  -4   8      104.61      121.43      9.86 o
  -9  -4   8       66.59       72.99      8.42 o
  -8  -4   8       74.22       75.33      5.81 o
  -7  -4   8      305.71      304.61     21.99 o
  -6  -4   8      288.64      291.20      8.69 o
  -5  -4   8      131.64      120.06      5.48 o
  -4  -4   8       41.75       37.77      2.18 o
  -3  -4   8      260.45      238.54      7.45 o
  -2  -4   8       59.22       54.22      2.83 o
  -1  -4   8      162.56      175.46      4.97 o
   0  -4   8       27.23       27.73      3.90 o
   1  -4   8      457.71      441.81     10.59 o
   2  -4   8       18.35       11.71      3.15 o
   3  -4   8       86.28       76.07      4.27 o
   4  -4   8       46.85       43.82      3.25 o
   5  -4   8      241.46      228.21     11.07 o
   6  -4   8       18.77       18.54      2.89 o
   7  -4   8       85.26       86.27      8.12 o
   8  -4   8       18.99       21.02      3.34 o
   9  -4   8       56.78       56.05      5.18 o
  10  -4   8       23.39       28.66      3.54 o
  11  -4   8      148.25      146.40      6.82 o
  12  -4   8        6.82        8.41      2.14 o
 -14  -3   8        1.60        1.01      0.83 o
 -13  -3   8       20.36       15.47      2.96 o
 -12  -3   8        4.47        5.91      1.62 o
 -11  -3   8       14.23       15.63      3.98 o
 -10  -3   8       21.90       16.82      4.09 o
  -9  -3   8       19.39       23.74      3.07 o
  -8  -3   8       88.82       99.42      5.24 o
  -7  -3   8       36.02       33.80      3.86 o
  -6  -3   8      150.43      141.69      8.86 o
  -5  -3   8       60.78       50.80      2.99 o
  -4  -3   8       13.47       12.27      1.43 o
  -3  -3   8      154.99      158.73      7.17 o
  -2  -3   8        7.53        4.35      4.46 o
  -1  -3   8       55.58       41.16     12.60 o
   0  -3   8      596.37      558.54     44.38 o
   1  -3   8      510.80      485.24     41.77 o
   2  -3   8        6.39        9.31      6.46 o
   3  -3   8        3.02        4.46      3.03 o
   4  -3   8      220.65      239.32      8.99 o
   5  -3   8       18.93       23.71      2.48 o
   6  -3   8      608.89      606.54     24.41 o
   7  -3   8      680.74      645.22     23.16 o
   9  -3   8       41.34       50.87      7.86 o
  11  -3   8      126.63      121.51      7.00 o
  12  -3   8       94.42       95.59      5.54 o
  13  -3   8       59.83       52.18      5.85 o
  14  -3   8       30.35       35.47      4.05 o
 -15  -2   8        4.97        4.83      1.12 o
 -14  -2   8      142.92      160.62      9.02 o
 -13  -2   8      144.60      164.42     10.19 o
 -12  -2   8       34.78       33.74      3.45 o
 -11  -2   8       37.14       32.72      3.63 o
 -10  -2   8      261.56      252.74     14.16 o
  -9  -2   8       97.51      109.65      6.88 o
  -8  -2   8       15.64       15.57      2.00 o
  -7  -2   8      468.33      470.45     10.28 o
  -6  -2   8      464.35      442.12      9.62 o
  -5  -2   8       29.53       12.18      6.00 o
  -3  -2   8      562.62      519.38     39.65 o
  -2  -2   8      213.67      200.47     24.55 o
  -1  -2   8       25.26       17.71      7.33 o
   0  -2   8      176.92      158.09     21.78 o
   1  -2   8      518.45      524.12     36.31 o
   2  -2   8      357.55      419.71     32.04 o
   3  -2   8        5.53        3.68      2.54 o
   4  -2   8      144.13      126.07     14.67 o
   5  -2   8      423.74      413.78     36.47 o
   6  -2   8      262.42      251.42      9.23 o
   7  -2   8      712.91      704.23     23.06 o
   8  -2   8      353.86      340.44     11.72 o
   9  -2   8       71.33       75.00      5.95 o
  10  -2   8      186.15      192.90      9.39 o
  11  -2   8      109.60      110.25      9.11 o
  12  -2   8       38.18       41.44      6.67 o
  13  -2   8       54.12       62.39      7.04 o
  14  -2   8      221.17      223.37     11.05 o
  15  -2   8       45.61       46.24      4.45 o
 -15  -1   8       51.93       51.87      4.87 o
 -14  -1   8       25.60       23.64      3.92 o
 -13  -1   8       57.09       65.27      6.81 o
 -12  -1   8        2.38        2.53      1.28 o
 -11  -1   8       15.24       12.13      2.13 o
 -10  -1   8       11.39       16.51      2.52 o
  -9  -1   8      132.00      133.20      7.11 o
  -8  -1   8       11.06        9.86      1.60 o
  -7  -1   8        8.52        7.44      1.35 o
  -6  -1   8        8.12        8.84      3.00 o
  -5  -1   8       65.52       64.87      8.58 o
  -4  -1   8       56.74       43.98      6.39 o
  -3  -1   8      196.11      170.89     20.22 o
  -2  -1   8      968.39      902.97     31.99 o
  -1  -1   8      284.46      235.94     21.85 o
   0  -1   8      495.51      554.98     33.40 o
   1  -1   8     1299.54     1274.14     50.38 o
   2  -1   8      103.18       82.28     13.13 o
   3  -1   8     1021.46     1152.28     48.29 o
   4  -1   8      331.12      287.41     24.24 o
   5  -1   8      135.30      112.98     11.63 o
   6  -1   8       26.81       22.05      8.07 o
   7  -1   8     1292.59     1270.10     24.01 o
   8  -1   8     1170.45     1240.78     17.11 o
   9  -1   8      116.41      123.93      5.66 o
  10  -1   8      175.47      191.76      7.38 o
  11  -1   8       46.60       47.79      4.68 o
  12  -1   8        4.70        3.91      1.60 o
  13  -1   8       81.47       84.23      8.24 o
  14  -1   8       24.51       25.72      4.06 o
  15  -1   8       94.38      117.52      7.69 o
 -15   0   8       12.40       12.02      2.45 o
 -14   0   8       99.32      106.24      5.73 o
 -13   0   8       28.02       31.57      3.51 o
 -12   0   8       95.07      105.92      9.13 o
 -11   0   8       56.59       51.86      6.24 o
 -10   0   8       62.46       47.91      3.36 o
  -9   0   8      139.84      127.13      5.21 o
  -8   0   8      305.53      284.23      8.35 o
  -7   0   8      119.09      128.32     12.60 o
  -6   0   8       16.39       16.35      5.61 o
  -5   0   8      532.06      535.00     29.38 o
  -4   0   8        1.85        4.07      2.45 o
  -3   0   8       66.55       63.81      8.13 o
  -2   0   8       49.94       50.53      9.86 o
  -1   0   8       24.10       14.04      5.34 o
   0   0   8      128.48      153.97     16.53 o
   1   0   8      556.68      570.84     32.33 o
   2   0   8      113.30      175.72     18.39 o
   3   0   8      184.34      261.27     22.92 o
   4   0   8        0.75       22.36      6.86 o
   5   0   8      124.00      141.67     17.66 o
   6   0   8        2.23        6.50      4.91 o
   7   0   8      300.34      341.17      9.33 o
   8   0   8       77.71       79.32      6.85 o
   9   0   8     1036.56     1115.18     44.81 o
  10   0   8      312.68      294.83     15.32 o
  11   0   8      241.09      257.67     10.01 o
  12   0   8       95.89      103.30      6.16 o
  13   0   8       57.53       69.03      8.64 o
  14   0   8      185.20      213.88     12.05 o
  15   0   8       61.96       58.49      4.92 o
 -15   1   8       45.10       45.15      4.64 o
 -14   1   8       29.31       26.38      2.95 o
 -13   1   8       52.33       61.03      4.90 o
 -12   1   8        1.16        2.53      1.83 o
 -11   1   8       15.33       10.19      2.68 o
 -10   1   8       12.18       18.81      2.74 o
  -9   1   8      128.39      126.61      6.29 o
  -8   1   8       11.15       13.21      1.94 o
  -7   1   8        7.35        7.50      2.09 o
  -6   1   8        9.21       17.34      7.82 o
  -5   1   8       70.84       65.69     11.64 o
  -4   1   8       55.75       48.87      9.58 o
  -3   1   8      212.42      186.82     18.14 o
  -2   1   8      984.76      972.92     41.22 o
  -1   1   8      290.71      276.82     22.06 o
   0   1   8      438.93      479.87     29.83 o
   1   1   8     1335.67     1343.38     49.98 o
   2   1   8       98.61      104.44     14.45 o
   3   1   8      906.06     1034.67     46.78 o
   4   1   8      331.29      306.83     25.96 o
   5   1   8      144.83      118.14     16.48 o
   6   1   8       32.01       23.58      7.59 o
   7   1   8     1318.20     1304.44     16.80 o
   8   1   8     1140.89     1196.47     16.89 o
   9   1   8      145.38      159.72      6.59 o
  10   1   8      220.40      214.46      8.07 o
  11   1   8       53.99       45.04      6.03 o
  12   1   8        4.25        5.65      2.20 o
  13   1   8       73.76       76.52      4.95 o
  14   1   8       31.26       28.97      2.76 o
 -15   2   8        2.72        2.73      1.35 o
 -14   2   8      132.84      154.37      9.75 o
 -13   2   8      135.75      144.60     10.76 o
 -12   2   8       32.48       31.30      3.59 o
 -11   2   8       39.33       35.18      3.75 o
 -10   2   8      269.29      272.92     10.28 o
  -9   2   8       75.33       76.57      5.29 o
  -8   2   8       16.24       13.81      2.03 o
  -7   2   8      464.64      470.47     11.14 o
  -6   2   8      457.04      437.32     16.64 o
  -5   2   8       51.44       47.25     13.58 o
  -4   2   8       40.70       34.06      6.64 o
  -3   2   8      563.15      533.18     32.26 o
  -2   2   8      216.67      205.60     20.30 o
  -1   2   8       12.86       12.74      5.31 o
   0   2   8      183.95      188.19     19.48 o
   1   2   8      515.18      524.26     33.47 o
   2   2   8      373.20      428.29     31.41 o
   3   2   8        9.90       14.19      5.58 o
   4   2   8      127.24      137.47     18.77 o
   5   2   8      404.25      359.59     31.61 o
   6   2   8      262.35      272.62      9.50 o
   7   2   8      716.24      749.98     19.16 o
   8   2   8      355.38      354.09      9.25 o
   9   2   8       74.27       74.03      4.61 o
  10   2   8      180.96      185.30      7.30 o
  11   2   8      117.15      110.15      5.61 o
  12   2   8       31.67       28.60      4.66 o
  13   2   8       50.86       51.46      5.56 o
  14   2   8      232.90      241.16      7.21 o
 -13   3   8       20.98       23.19      3.97 o
 -12   3   8        2.51        3.48      2.06 o
 -11   3   8       11.85       10.47      1.61 o
 -10   3   8       20.54       14.45      2.29 o
  -9   3   8       20.67       27.26      3.11 o
  -8   3   8       87.65      102.77      5.93 o
  -7   3   8       34.88       30.46      3.14 o
  -6   3   8      147.54      142.88      6.76 o
  -5   3   8       55.10       45.89      3.85 o
  -4   3   8       15.54       15.39      2.19 o
  -3   3   8      165.16      169.20     10.32 o
  -2   3   8        5.16        3.31      1.92 o
  -1   3   8       50.31       44.31      9.57 o
   0   3   8      606.36      550.12     65.36 o
   1   3   8      501.75      464.33     34.28 o
   2   3   8        4.46        2.23      1.98 o
   3   3   8       10.39       13.56      2.04 o
   4   3   8      273.85      312.38     16.62 o
   5   3   8       35.50       43.75      3.90 o
   6   3   8      633.34      637.43     14.88 o
   7   3   8      662.45      613.84     12.27 o
   8   3   8       90.66       86.49      4.80 o
   9   3   8       61.95       69.89      4.39 o
  10   3   8       40.26       33.46      3.01 o
  11   3   8      127.16      116.54      6.61 o
  12   3   8       97.29       87.32      4.31 o
  13   3   8       44.50       41.01      4.39 o
  14   3   8       35.35       37.77      2.49 o
 -13   4   8       88.26       91.03      5.18 o
 -12   4   8       44.52       42.07      4.46 o
 -11   4   8       16.28       15.95      1.99 o
 -10   4   8       96.43      112.79      4.67 o
  -9   4   8       86.10       82.02      4.22 o
  -8   4   8       91.51       85.20      5.38 o
  -7   4   8      309.94      297.38     10.31 o
  -6   4   8      268.19      265.63     12.20 o
  -5   4   8      115.75      119.21      6.82 o
  -4   4   8       27.98       25.35      3.58 o
  -3   4   8      233.77      212.11      8.77 o
  -2   4   8       71.54       62.25      6.47 o
  -1   4   8      196.06      195.03     26.84 o
   0   4   8       32.91       35.52      4.33 o
   1   4   8      429.06      422.03     16.51 o
   2   4   8       23.08       16.24      2.19 o
   3   4   8       73.70       77.21      4.98 o
   4   4   8       44.07       47.99      4.33 o
   5   4   8      254.03      241.59      9.88 o
   6   4   8       21.04       21.51      3.21 o
   7   4   8       85.20       83.84      6.03 o
   8   4   8       18.49       17.86      2.91 o
   9   4   8       59.72       56.80      3.65 o
  10   4   8       22.70       25.98      2.41 o
  11   4   8      140.98      140.83      5.12 o
  12   4   8        5.96        6.80      1.12 o
 -11   5   8       11.45       10.25      1.74 o
 -10   5   8       18.94       19.17      2.62 o
  -9   5   8        0.58        0.68      0.64 o
  -8   5   8        0.80        1.27      0.94 o
  -7   5   8       72.14       80.36      4.96 o
  -6   5   8       91.15       91.20      5.52 o
  -5   5   8       33.00       27.23      3.20 o
  -4   5   8       40.93       42.38      4.06 o
  -3   5   8      121.48      139.03      7.36 o
  -2   5   8      113.63      126.58      7.13 o
  -1   5   8       42.59       44.21      4.34 o
   0   5   8        2.54        1.29      1.39 o
   1   5   8      174.21      141.75     10.63 o
   2   5   8       78.64       91.30      5.49 o
   3   5   8       85.79       95.98      4.85 o
   4   5   8      466.49      414.20     17.65 o
   5   5   8       54.95       49.81      5.70 o
   6   5   8       66.76       70.66      5.31 o
   7   5   8      191.42      219.92      9.09 o
   8   5   8       89.41       98.75      5.98 o
   9   5   8        4.10        5.87      1.69 o
  10   5   8       71.20       72.83      4.52 o
  11   5   8       58.85       57.99      3.56 o
  -9   6   8       42.81       44.92      3.24 o
  -8   6   8       30.58       37.18      3.42 o
  -7   6   8       30.49       36.98      3.82 o
  -6   6   8       34.19       41.11      4.37 o
  -5   6   8       52.18       43.60      4.81 o
  -4   6   8       17.23       20.01      3.49 o
  -3   6   8        8.56       11.11      2.69 o
  -2   6   8       82.98       88.56      7.73 o
  -1   6   8      229.02      236.27     12.80 o
   0   6   8       51.59       43.45      5.58 o
   1   6   8       21.80       27.09      4.54 o
   2   6   8       40.17       37.69      2.72 o
   3   6   8       81.43       68.99      8.98 o
   4   6   8       52.71       46.63      8.80 o
   5   6   8       27.38       26.53      4.66 o
   6   6   8       33.54       31.72      3.14 o
   7   6   8       14.06       15.83      2.17 o
   8   6   8       29.51       30.62      2.69 o
   9   6   8       20.67       23.07      2.11 o
  -5   7   8       20.64       20.74      2.15 o
  -4   7   8       44.69       49.94      3.60 o
  -3   7   8       55.56       61.81      4.29 o
  -2   7   8       11.74       12.97      2.07 o
  -1   7   8        2.19        5.17      1.50 o
   0   7   8       72.44       78.83      5.15 o
   1   7   8       25.35       27.70      3.09 o
   2   7   8       70.97       55.12      4.16 o
   3   7   8       65.99       47.98      3.70 o
   4   7   8       62.94       43.39      3.22 o
  -3  -7   9       75.21       84.28      4.77 o
  -2  -7   9       47.67       49.34      4.09 o
  -1  -7   9       71.56       67.40      5.03 o
   0  -7   9       67.90       69.07      5.14 o
   1  -7   9        5.01       10.09      1.50 o
   2  -7   9       26.01       23.37      2.43 o
   3  -7   9        9.42        7.79      1.73 o
   4  -7   9       30.98       31.51      2.77 o
  -8  -6   9       26.72       25.18      3.23 o
  -7  -6   9       52.57       59.44      5.63 o
  -6  -6   9       98.38      112.65      8.26 o
  -5  -6   9       41.87       36.96      3.12 o
  -4  -6   9       31.31       32.69      2.44 o
  -3  -6   9       21.30       21.75      2.52 o
  -2  -6   9       91.81      101.13      6.71 o
  -1  -6   9       27.04       26.51      3.30 o
   0  -6   9       99.72       88.84      4.56 o
   1  -6   9      112.22      123.80      5.36 o
   2  -6   9       62.44       62.99      3.59 o
   3  -6   9       80.24       79.37      3.60 o
   4  -6   9       94.77      107.48      3.68 o
   5  -6   9       48.31       50.24      2.62 o
   6  -6   9       24.29       25.66      3.66 o
   7  -6   9       13.21       16.92      2.89 o
   8  -6   9       16.73       15.17      2.53 o
 -11  -5   9        7.78        5.41      0.78 o
 -10  -5   9       17.68       15.67      2.00 o
  -9  -5   9       15.74       21.91      3.88 o
  -8  -5   9       53.82       64.40      7.26 o
  -7  -5   9       22.88       28.87      5.32 o
  -6  -5   9       56.07       48.54      4.16 o
  -5  -5   9      166.18      153.43      9.34 o
  -4  -5   9       87.14       71.85      5.08 o
  -3  -5   9      113.19      114.71      5.28 o
  -2  -5   9      408.66      463.33      9.76 o
  -1  -5   9      213.12      236.67      6.86 o
   0  -5   9        6.73        7.77      1.46 o
   1  -5   9       69.12       78.23      3.95 o
   2  -5   9       16.54       20.57      2.96 o
   3  -5   9      437.01      462.19     12.14 o
   4  -5   9       30.47       28.31      3.02 o
   5  -5   9      116.42      140.25      5.79 o
   6  -5   9      313.17      329.08     15.89 o
   7  -5   9       31.86       36.27      5.29 o
   8  -5   9       13.39       17.80      3.60 o
   9  -5   9      126.75      134.45      8.65 o
 -12  -4   9       20.43       19.02      1.90 o
 -11  -4   9       28.69       35.27      3.13 o
 -10  -4   9       59.48       60.51      6.69 o
  -8  -4   9       26.31       24.45      4.64 o
  -7  -4   9      259.53      251.77     24.84 o
  -6  -4   9      111.87      114.87      5.95 o
  -5  -4   9      127.92      118.74      5.58 o
  -4  -4   9      277.23      286.97      9.67 o
  -3  -4   9       75.58       85.55      3.62 o
  -2  -4   9       58.13       65.57      3.70 o
  -1  -4   9      182.95      183.60      5.23 o
   0  -4   9       18.46       16.60      1.84 o
   1  -4   9      305.17      303.49      8.48 o
   2  -4   9       20.43       20.16      2.35 o
   3  -4   9      847.11      924.43     18.84 o
   4  -4   9       57.38       65.08      4.43 o
   5  -4   9        7.92        7.57      2.72 o
   6  -4   9       72.60       66.93      5.26 o
   7  -4   9      195.45      207.48      9.32 o
   8  -4   9       36.18       42.66      4.31 o
   9  -4   9       23.97       22.97      3.08 o
  10  -4   9       31.43       40.75      5.07 o
  11  -4   9       20.75       21.63      3.25 o
  12  -4   9       50.86       46.01      3.65 o
 -14  -3   9       37.71       30.22      2.18 o
 -13  -3   9        1.90        4.33      1.63 o
 -12  -3   9        6.33        6.01      1.57 o
 -11  -3   9       28.19       30.83      3.35 o
 -10  -3   9       11.39       16.63      3.77 o
  -9  -3   9        3.77        2.09      1.53 o
  -8  -3   9       72.37       68.72      4.38 o
  -7  -3   9       15.80       14.56      2.22 o
  -6  -3   9       62.28       51.05      3.78 o
  -5  -3   9       50.76       49.87      3.91 o
  -4  -3   9      173.39      184.08      6.84 o
  -3  -3   9       29.40       28.57      2.19 o
  -2  -3   9      124.75      108.71      3.88 o
  -1  -3   9      365.67      360.02      7.09 o
   0  -3   9      801.32      848.62     32.40 o
   1  -3   9       75.58       79.51      4.06 o
   2  -3   9      176.89      191.39     10.37 o
   3  -3   9      689.22      739.20     31.54 o
   4  -3   9      384.28      381.13     11.76 o
   5  -3   9       78.35       75.21      5.46 o
   6  -3   9      159.95      189.53      9.00 o
   7  -3   9      125.76      130.95      7.65 o
   8  -3   9      590.83      565.32     16.02 o
   9  -3   9       16.79       18.62      3.00 o
  10  -3   9        0.70        2.93      1.94 o
  11  -3   9       50.41       55.30      4.40 o
  12  -3   9       12.12       10.69      2.13 o
  13  -3   9       19.87       21.82      3.58 o
 -14  -2   9       30.93       33.28      3.83 o
 -13  -2   9       61.79       76.29      6.55 o
 -12  -2   9       21.62       23.48      2.76 o
 -11  -2   9       54.35       52.55      4.43 o
 -10  -2   9       87.82       78.00      7.82 o
  -9  -2   9      239.94      193.55      9.19 o
  -8  -2   9      189.74      191.77      7.15 o
  -7  -2   9       35.60       39.95      3.18 o
  -6  -2   9       96.64       93.26      4.65 o
  -5  -2   9       68.99       77.57      3.61 o
  -4  -2   9        0.49        1.22      0.81 o
  -3  -2   9      109.73       99.65     18.17 o
  -2  -2   9        2.19       -1.40      2.68 o
  -1  -2   9      198.03      161.67     23.08 o
   0  -2   9       57.24       41.93     12.33 o
   1  -2   9      919.52      930.63     51.57 o
   2  -2   9      342.87      326.38     30.32 o
   3  -2   9      298.50      293.69     28.53 o
   4  -2   9      530.12      551.85     10.51 o
   5  -2   9      147.57      130.79      5.31 o
   6  -2   9      272.11      246.61      7.58 o
   7  -2   9      402.01      388.81      9.82 o
   8  -2   9      117.61      117.03      5.72 o
   9  -2   9        7.03        4.52      1.26 o
  10  -2   9       37.69       44.70      4.54 o
  11  -2   9       97.38      104.72      6.84 o
  12  -2   9       84.69       89.60      8.57 o
  13  -2   9       13.28       17.37      2.60 o
  14  -2   9      258.58      279.69     12.33 o
 -15  -1   9       27.84       32.00      3.41 o
 -14  -1   9        9.53       13.04      2.78 o
 -13  -1   9        4.77        4.71      2.18 o
 -12  -1   9       29.44       25.74      2.90 o
 -11  -1   9       18.92       15.42      2.50 o
 -10  -1   9       31.78       28.74      2.79 o
  -9  -1   9      131.60      109.76      5.36 o
  -8  -1   9        3.97        3.58      1.64 o
  -7  -1   9      268.36      274.47      8.02 o
  -6  -1   9      137.24      144.03      6.54 o
  -5  -1   9       64.04       66.72     13.73 o
  -4  -1   9      225.60      204.19     23.64 o
  -3  -1   9      135.92      132.97     18.81 o
  -2  -1   9      687.95      653.24     28.88 o
  -1  -1   9      250.04      271.79     25.47 o
   0  -1   9      186.02      185.34     20.89 o
   1  -1   9       57.37       49.61     11.11 o
   2  -1   9      340.14      335.94     28.01 o
   3  -1   9      978.83      972.92     48.26 o
   4  -1   9       23.78       17.22      7.05 o
   5  -1   9      241.97      220.39     19.55 o
   6  -1   9      169.15      164.69      7.13 o
   7  -1   9      538.96      503.45     15.01 o
   8  -1   9     2179.62     2143.52     48.07 o
   9  -1   9      173.53      178.51      8.78 o
  10  -1   9       67.53       75.02      8.02 o
  11  -1   9       23.25       21.85      3.21 o
  12  -1   9      144.86      142.78      7.45 o
  13  -1   9        9.75       10.79      2.89 o
  14  -1   9        9.59       12.60      3.06 o
 -15   0   9       34.42       29.15      3.28 o
 -14   0   9      156.23      165.03      9.36 o
 -13   0   9        1.76        3.84      1.52 o
 -12   0   9      151.09      164.92     10.95 o
 -11   0   9      146.34      144.60      6.96 o
 -10   0   9        7.85        8.62      1.62 o
  -9   0   9       50.78       53.20      3.55 o
  -8   0   9      661.51      641.32     11.39 o
  -7   0   9       10.09       10.50      1.58 o
  -6   0   9       39.90       45.50      3.45 o
  -5   0   9      266.36      269.68     21.57 o
  -4   0   9     1536.84     1358.00     56.31 o
  -3   0   9        0.33        0.47      1.65 o
  -2   0   9      556.03      642.48     26.22 o
  -1   0   9     1928.30     1840.38     62.12 o
   0   0   9      675.06      742.37     39.47 o
   1   0   9      986.74     1009.21     46.66 o
   2   0   9       15.04        6.70      4.60 o
   3   0   9      777.83      780.22     42.31 o
   4   0   9       86.83      104.96     15.91 o
   5   0   9      238.61      231.10     24.14 o
   6   0   9      473.79      432.03     10.02 o
   7   0   9      698.47      729.19     19.68 o
   8   0   9     1361.92     1279.43     59.42 o
   9   0   9       91.05      111.37      9.51 o
  10   0   9      165.02      155.33      7.92 o
  11   0   9       99.32      101.25      6.33 o
  12   0   9      156.85      166.00      7.68 o
  13   0   9       84.87       94.84      6.43 o
  14   0   9       26.83       29.50      4.15 o
 -15   1   9       30.28       34.39      3.52 o
 -14   1   9       10.08       13.36      1.92 o
 -13   1   9        4.70        5.62      1.59 o
 -12   1   9       30.92       27.86      4.42 o
 -11   1   9       17.09       19.41      3.90 o
 -10   1   9       31.59       29.45      3.29 o
  -9   1   9      143.44      123.11      6.61 o
  -8   1   9        1.28        2.16      0.98 o
  -7   1   9      236.28      248.65     12.35 o
  -6   1   9      141.66      144.11      9.17 o
  -5   1   9       87.79       89.30     14.52 o
  -4   1   9      182.91      176.10     19.89 o
  -3   1   9      143.40      118.49     16.06 o
  -2   1   9      756.54      695.57     38.30 o
  -1   1   9      286.30      314.56     25.82 o
   0   1   9      204.33      196.40     20.59 o
   1   1   9       80.66       73.71     12.97 o
   2   1   9      282.50      275.28     25.13 o
   3   1   9     1063.27     1113.33     52.21 o
   4   1   9       23.56       44.21     10.88 o
   5   1   9      208.30      192.61     22.84 o
   6   1   9      218.46      216.99      6.06 o
   7   1   9      494.32      458.50      9.24 o
   8   1   9     2098.06     2061.93     26.99 o
   9   1   9      214.77      218.66      8.57 o
  10   1   9       88.92       94.14      6.34 o
  11   1   9       15.74       13.80      2.66 o
  12   1   9      129.34      127.37      9.90 o
  13   1   9       14.49       16.40      2.30 o
  14   1   9       13.47       14.19      2.52 o
 -14   2   9       26.02       23.99      3.55 o
 -13   2   9       60.03       74.67      7.29 o
 -12   2   9       17.96       23.45      4.78 o
 -11   2   9       57.89       53.51      7.03 o
 -10   2   9      112.09       97.83      5.96 o
  -9   2   9      251.82      229.73     14.11 o
  -8   2   9      191.72      198.05     13.07 o
  -7   2   9       25.31       33.19      4.87 o
  -6   2   9      109.99      116.21      8.90 o
  -5   2   9       77.70       84.83      7.37 o
  -4   2   9        1.71        0.06      2.67 o
  -3   2   9       90.14       94.90     14.55 o
  -2   2   9        5.88        4.77      3.85 o
  -1   2   9      212.81      256.36     24.16 o
   0   2   9       51.16       70.06     13.00 o
   1   2   9      931.80      903.96     47.42 o
   2   2   9      348.67      361.12     30.47 o
   3   2   9      300.62      313.47     28.91 o
   4   2   9      537.71      621.96     13.53 o
   5   2   9      144.91      131.32      5.15 o
   6   2   9      257.68      256.77      7.53 o
   7   2   9      383.89      387.64     10.29 o
   8   2   9      138.06      141.47      6.35 o
   9   2   9        8.78        8.12      1.78 o
  10   2   9       29.37       33.99      3.18 o
  11   2   9       91.94       86.41      4.92 o
  12   2   9       90.91       96.36      7.85 o
  13   2   9       22.82       27.98      2.81 o
  14   2   9      253.36      263.61      9.62 o
 -14   3   9       39.15       35.33      3.41 o
 -13   3   9        1.77        1.61      0.92 o
 -12   3   9        6.42        9.37      2.69 o
 -11   3   9       29.57       28.66      3.55 o
 -10   3   9        8.58       12.84      2.02 o
  -9   3   9        2.21        1.54      0.95 o
  -8   3   9       84.10       76.09      5.04 o
  -7   3   9       21.78       16.70      2.40 o
  -6   3   9       59.37       43.75      3.90 o
  -5   3   9       48.08       41.01      3.71 o
  -4   3   9      173.12      185.52      7.85 o
  -3   3   9       19.19       19.16      2.52 o
  -2   3   9      146.03      128.71      8.80 o
  -1   3   9      387.10      376.21     23.45 o
   0   3   9      789.35      827.49     28.57 o
   1   3   9       68.48       66.49      9.60 o
   2   3   9      151.14      168.84      7.08 o
   3   3   9      650.56      728.78     26.39 o
   4   3   9      410.00      428.57     37.00 o
   5   3   9      110.41      118.08      6.48 o
   7   3   9      127.47      131.90      5.80 o
   8   3   9      604.18      577.92     12.38 o
   9   3   9       16.60       13.16      2.07 o
  10   3   9        1.92        1.86      1.05 o
  11   3   9       55.39       56.04      3.65 o
  12   3   9        9.23        9.39      2.37 o
  13   3   9       14.99       14.94      2.47 o
  14   3   9       33.34       29.80      2.74 o
 -12   4   9       12.94       10.81      2.04 o
 -11   4   9       38.99       41.21      4.50 o
 -10   4   9       65.77       65.89      3.33 o
  -9   4   9       93.17       89.81      4.17 o
  -8   4   9       31.59       31.32      3.20 o
  -7   4   9      297.76      273.93      9.68 o
  -6   4   9      128.06      125.10      6.79 o
  -5   4   9      132.75      124.88      6.96 o
  -4   4   9      256.13      263.91     10.29 o
  -3   4   9       70.86       77.67      5.69 o
  -2   4   9       70.54       73.37      5.61 o
  -1   4   9      187.55      168.62     18.79 o
   0   4   9       16.63       11.97      3.39 o
   1   4   9      310.85      301.66     14.42 o
   2   4   9       21.79       22.41      2.85 o
   3   4   9      843.14      908.48     18.06 o
   4   4   9       60.95       72.77      5.34 o
   5   4   9        6.82        7.63      2.02 o
   6   4   9       74.84       74.76      5.68 o
   7   4   9      197.26      216.98      9.61 o
   8   4   9       28.89       33.29      3.91 o
   9   4   9       17.37       18.11      2.91 o
  10   4   9       38.93       48.40      3.09 o
  11   4   9       27.84       25.44      2.14 o
  12   4   9       39.51       36.98      3.07 o
 -10   5   9       17.81       18.86      2.29 o
  -9   5   9       16.34       17.59      1.87 o
  -8   5   9       56.13       59.72      3.76 o
  -7   5   9       24.04       30.81      2.96 o
  -6   5   9       51.80       45.21      3.79 o
  -5   5   9      142.30      140.24      6.86 o
  -4   5   9       83.53       74.56      5.25 o
  -3   5   9      137.14      138.73      7.34 o
  -2   5   9      412.31      441.71     13.27 o
  -1   5   9      224.05      231.32      9.71 o
   0   5   9       10.00        6.03      2.31 o
   1   5   9       90.65       81.70      8.11 o
   2   5   9       28.90       34.27      4.42 o
   3   5   9      405.76      453.88     12.45 o
   4   5   9       25.25       19.41      2.31 o
   5   5   9      136.59      145.37     12.05 o
   6   5   9      315.41      327.04     11.03 o
   7   5   9       36.19       39.66      3.89 o
   8   5   9       18.21       27.83      3.15 o
   9   5   9      117.86      113.63      5.85 o
  10   5   9       18.13       12.71      2.56 o
  11   5   9        2.92        4.70      1.03 o
  -8   6   9       35.52       36.19      2.93 o
  -7   6   9       53.51       59.39      4.29 o
  -6   6   9       96.01      106.96      6.34 o
  -5   6   9       36.78       38.90      4.16 o
  -4   6   9       25.06       26.24      3.65 o
  -3   6   9       17.96       17.44      3.21 o
  -2   6   9       86.44       86.43      7.21 o
  -1   6   9       30.44       29.20      4.42 o
   0   6   9      102.09       76.62      7.17 o
   1   6   9      108.98      112.31      8.55 o
   2   6   9       63.00       57.58      6.14 o
   3   6   9       79.98       71.70      3.54 o
   4   6   9       96.68      102.52     11.18 o
   5   6   9       50.42       51.48      3.65 o
   6   6   9       22.42       24.73      2.52 o
   7   6   9       12.62       17.05      2.02 o
   8   6   9       16.08       11.83      1.75 o
  -4   7   9       26.16       28.12      2.35 o
  -3   7   9       85.79       90.45      4.56 o
  -2   7   9       50.50       50.80      3.61 o
  -1   7   9       70.36       59.94      4.06 o
   0   7   9       59.95       66.96      4.34 o
   1   7   9        5.66        9.87      1.74 o
   2   7   9       27.92       19.98      2.35 o
   3   7   9        5.09        3.40      0.97 o
  -1  -7  10       46.65       33.05      2.97 o
   0  -7  10       78.12       57.47      3.98 o
   1  -7  10       78.16       57.25      3.80 o
  -7  -6  10       21.97       17.60      2.76 o
  -6  -6  10       22.81       25.92      3.51 o
  -5  -6  10        3.53        4.15      0.98 o
  -4  -6  10       70.00       66.95      3.70 o
  -3  -6  10       92.30       87.55      5.99 o
  -2  -6  10       39.05       41.61      4.29 o
  -1  -6  10      170.73      176.55      6.51 o
   0  -6  10        4.55        7.70      1.63 o
   1  -6  10       19.42       21.15      3.75 o
   2  -6  10       39.82       48.09      5.37 o
   3  -6  10        2.75        4.32      1.30 o
   4  -6  10       39.90       49.13      3.60 o
   5  -6  10      143.63      124.43      7.82 o
   6  -6  10        8.84        6.36      2.24 o
   7  -6  10       19.64       17.32      2.66 o
 -10  -5  10       16.43       17.61      1.77 o
  -9  -5  10       64.03       62.89      5.72 o
  -8  -5  10       50.49       47.12      5.62 o
  -7  -5  10       31.72       37.46      5.51 o
  -6  -5  10       34.28       30.85      4.44 o
  -5  -5  10      114.85      105.43      6.03 o
  -4  -5  10      122.80      128.34      6.66 o
  -3  -5  10        3.62        4.04      1.29 o
  -2  -5  10      189.55      196.63      6.64 o
  -1  -5  10      312.70      338.50     16.14 o
   0  -5  10      193.50      214.12      7.57 o
   1  -5  10       66.36       58.11      3.41 o
   2  -5  10       64.54       70.24      3.78 o
   3  -5  10      184.78      187.08      5.96 o
   4  -5  10       12.59       31.04      5.88 o
   5  -5  10      255.60      275.26      7.53 o
   6  -5  10       59.04       65.70      6.87 o
   7  -5  10        0.20       -0.28      1.85 o
   8  -5  10        4.26        4.45      2.08 o
   9  -5  10       40.47       39.79      4.28 o
  10  -5  10       49.95       43.03      3.62 o
 -12  -4  10       79.70       70.54      4.60 o
 -11  -4  10       29.77       32.18      2.72 o
 -10  -4  10        7.18        8.32      2.50 o
  -9  -4  10       77.19       85.52      8.31 o
  -8  -4  10      209.66      207.58     16.28 o
  -7  -4  10       14.56       16.89      2.82 o
  -6  -4  10       63.94       60.80      4.02 o
  -5  -4  10       95.71       91.05      4.92 o
  -4  -4  10      299.56      295.40     11.61 o
  -3  -4  10      320.10      311.66      7.61 o
  -2  -4  10        0.07        1.58      1.02 o
  -1  -4  10       87.30       82.43      4.11 o
   0  -4  10       14.48       18.83      2.24 o
   1  -4  10      294.35      306.37      7.78 o
   2  -4  10      113.99      106.88      5.32 o
   3  -4  10        8.88       13.28      2.12 o
   4  -4  10      207.63      200.16      8.02 o
   5  -4  10      153.54      146.81     10.93 o
   6  -4  10       31.93       25.54      3.29 o
   7  -4  10       94.08       90.70      5.98 o
   8  -4  10       15.97       13.35      3.36 o
   9  -4  10      147.36      156.23      9.79 o
  10  -4  10       20.21       23.71      3.56 o
  11  -4  10       10.88       12.82      2.26 o
 -13  -3  10        0.72        1.66      0.77 o
 -12  -3  10        5.56        6.91      1.41 o
 -11  -3  10       75.42       73.88      4.69 o
 -10  -3  10      163.50      152.97     10.97 o
  -9  -3  10      218.79      220.98     13.99 o
  -8  -3  10       12.03       18.75      2.39 o
  -7  -3  10       29.76       33.49      3.15 o
  -6  -3  10       50.89       46.44      3.65 o
  -5  -3  10      303.76      284.77      8.74 o
  -4  -3  10      121.65      114.06      4.60 o
  -3  -3  10       74.99       87.91      3.92 o
  -2  -3  10      985.93      965.72     12.64 o
  -1  -3  10       47.83       48.94      2.95 o
   0  -3  10      450.78      444.18     14.00 o
   1  -3  10      755.65      765.02     16.73 o
   2  -3  10      528.82      525.66     13.57 o
   3  -3  10      273.87      276.09     11.72 o
   4  -3  10      580.91      556.58     14.00 o
   5  -3  10      232.44      220.54      9.42 o
   6  -3  10       66.08       62.32      5.15 o
   7  -3  10      419.12      404.07     13.16 o
   8  -3  10      335.99      340.32     12.08 o
   9  -3  10        1.58        0.53      1.14 o
  10  -3  10       34.07       37.61      3.71 o
  11  -3  10       24.49       24.89      4.09 o
  12  -3  10       38.83       37.86      4.96 o
  13  -3  10        1.57       -0.18      0.92 o
 -14  -2  10       30.38       27.29      3.05 o
 -13  -2  10      115.99      126.27      7.66 o
 -12  -2  10       63.13       66.94      4.30 o
 -11  -2  10       11.33       14.12      2.28 o
 -10  -2  10       11.06        7.67      2.17 o
  -9  -2  10      395.68      336.86     12.88 o
  -8  -2  10      278.78      264.88      8.52 o
  -7  -2  10       66.59       72.07      4.48 o
  -6  -2  10      203.75      212.94      7.26 o
  -5  -2  10       89.97       90.24      4.65 o
  -4  -2  10      178.11      178.61      5.48 o
  -3  -2  10      693.01      694.04      9.32 o
  -2  -2  10      175.03      188.49      6.87 o
  -1  -2  10        9.52        8.08      1.26 o
   0  -2  10        6.52       10.32      2.49 o
   1  -2  10       34.73       36.37      4.68 o
   2  -2  10      500.25      500.08     10.52 o
   3  -2  10        9.38       16.90      2.50 o
   4  -2  10      537.23      468.09     10.56 o
   5  -2  10      239.40      225.12      7.56 o
   6  -2  10      131.37      141.13      6.68 o
   7  -2  10      325.14      307.95      9.08 o
   8  -2  10      109.31       96.98      5.17 o
   9  -2  10       10.80        9.91      2.42 o
  10  -2  10       65.16       67.95      5.39 o
  11  -2  10      113.92      119.83      7.26 o
  12  -2  10       78.73       80.26      8.20 o
  13  -2  10       42.87       41.93      5.24 o
  14  -2  10      277.65      281.09     10.63 o
 -14  -1  10        3.13        3.04      1.39 o
 -13  -1  10       18.29       24.23      3.64 o
 -12  -1  10       16.11       18.77      2.45 o
 -11  -1  10       14.39        9.86      1.93 o
 -10  -1  10      141.08      139.43      6.45 o
  -9  -1  10      713.64      670.23     24.37 o
  -8  -1  10       90.24       81.65      5.83 o
  -7  -1  10       54.63       47.86      3.50 o
  -6  -1  10       26.33       29.95      3.49 o
  -5  -1  10      687.94      679.57     14.37 o
  -4  -1  10      805.49      788.29     12.29 o
  -3  -1  10      128.62      141.34     20.27 o
  -2  -1  10      653.16      578.77     35.45 o
  -1  -1  10      520.25      498.22     26.64 o
   0  -1  10       55.36       46.87     11.40 o
   1  -1  10      155.82      183.00     22.40 o
   2  -1  10      316.76      268.09     26.78 o
   3  -1  10       68.34       63.51     13.41 o
   4  -1  10       42.47       37.00      3.31 o
   5  -1  10      440.92      418.10     10.85 o
   6  -1  10       29.15       28.80      2.72 o
   7  -1  10      231.22      232.48      9.04 o
   8  -1  10       42.00       43.30      4.36 o
   9  -1  10      121.86      127.71      7.38 o
  10  -1  10      264.18      276.16     10.54 o
  11  -1  10        5.04        5.62      1.38 o
  12  -1  10       57.56       66.74      4.05 o
  13  -1  10       38.31       38.70      5.43 o
  14  -1  10       29.67       35.82      4.31 o
 -14   0  10       28.33       25.06      3.27 o
 -13   0  10       62.36       55.80      4.51 o
 -12   0  10        4.36        2.65      1.07 o
 -11   0  10       31.15       26.27      3.02 o
 -10   0  10        0.46        0.84      0.76 o
  -9   0  10      350.89      341.91      9.44 o
  -8   0  10      433.34      393.49      9.34 o
  -7   0  10       30.05       30.59      3.07 o
  -6   0  10       53.19       51.79      4.19 o
  -5   0  10      144.49      124.12     12.97 o
  -4   0  10       19.11       24.21      8.16 o
  -3   0  10       70.80       64.69      8.86 o
  -2   0  10      257.30      237.43     17.14 o
  -1   0  10       52.99       43.13     10.42 o
   0   0  10       78.26       70.57     13.18 o
   1   0  10      309.70      354.87     29.87 o
   2   0  10       24.68       48.83     11.04 o
   3   0  10        0.65       -4.09      4.09 o
   4   0  10       33.03       21.47      2.56 o
   5   0  10      230.81      186.91      6.18 o
   6   0  10      205.47      175.41      6.32 o
   7   0  10      416.28      451.39     10.64 o
   8   0  10       58.87       57.59      4.16 o
   9   0  10      526.32      543.66     12.63 o
  10   0  10        2.20        3.07      1.53 o
  11   0  10       79.90       73.57      5.69 o
  12   0  10       97.75      116.22      6.60 o
  13   0  10      152.79      167.53     11.35 o
  14   0  10      206.96      183.64      8.67 o
 -14   1  10        3.82        2.97      1.30 o
 -13   1  10       13.42       15.72      2.16 o
 -12   1  10       19.77       23.82      3.75 o
 -11   1  10       15.06        9.60      1.87 o
 -10   1  10      139.10      138.84      6.95 o
  -9   1  10      706.80      671.52     15.09 o
  -7   1  10       73.45       59.15      5.41 o
  -6   1  10       20.04       23.52      3.67 o
  -5   1  10      651.67      650.28     13.87 o
  -4   1  10      742.20      733.97     42.82 o
  -3   1  10       94.87      113.81     16.87 o
  -2   1  10      681.80      570.32     37.04 o
  -1   1  10      515.55      480.80     34.79 o
   0   1  10       58.50       59.36     12.75 o
   1   1  10      123.14      138.41     18.77 o
   2   1  10      298.79      270.99     26.75 o
   3   1  10       60.43       59.02     12.69 o
   4   1  10       64.25       59.81      2.75 o
   5   1  10      477.41      473.79      7.94 o
   6   1  10       21.91       21.83      2.14 o
   7   1  10      231.56      226.67      6.85 o
   8   1  10       53.33       53.96      3.60 o
   9   1  10      108.03      123.05      7.21 o
  10   1  10      258.77      270.85     10.48 o
  11   1  10        6.60        9.10      1.76 o
  12   1  10       55.13       62.65      4.53 o
  13   1  10       38.44       38.55      4.53 o
  14   1  10       29.35       30.35      3.33 o
 -14   2  10       25.07       22.20      3.04 o
 -13   2  10      107.77      122.47      8.47 o
 -12   2  10       57.78       60.19      6.76 o
 -11   2  10       18.99       22.14      4.15 o
 -10   2  10       12.00        8.51      2.90 o
  -9   2  10      381.74      343.38     16.98 o
  -8   2  10      278.74      270.03     15.24 o
  -7   2  10       74.69       74.79      8.12 o
  -6   2  10      193.33      207.17     12.19 o
  -5   2  10       99.14      107.84     10.62 o
  -4   2  10      183.62      177.35     10.93 o
  -3   2  10      684.56      701.22     20.31 o
  -2   2  10      174.24      183.33     10.31 o
  -1   2  10        8.25        9.10      2.43 o
   0   2  10        4.77        3.38      3.64 o
   1   2  10       31.72       41.89     11.05 o
   2   2  10      507.44      526.36     13.09 o
   3   2  10       14.21       25.04      2.26 o
   4   2  10      531.31      494.52     23.51 o
   5   2  10      272.36      257.35      7.58 o
   6   2  10      152.41      170.57      6.45 o
   7   2  10      310.63      296.78      9.17 o
   8   2  10       86.45       70.89      4.65 o
   9   2  10       17.50       19.74      2.65 o
  10   2  10       54.58       54.58      4.06 o
  11   2  10      108.96      113.60      8.56 o
  12   2  10       94.48       99.29      6.06 o
  13   2  10       54.35       64.26      5.29 o
  14   2  10      266.90      251.30      8.33 o
 -13   3  10        0.39        0.09      0.79 o
 -12   3  10        7.24       10.42      2.56 o
 -11   3  10       83.76       83.51      7.69 o
 -10   3  10      148.57      152.03     10.46 o
  -9   3  10      205.25      206.57     12.89 o
  -8   3  10       16.84       20.43      2.54 o
  -7   3  10       36.37       42.67      3.77 o
  -6   3  10       43.81       41.98      3.78 o
  -5   3  10      302.99      290.05     10.05 o
  -4   3  10       95.83       93.47      5.63 o
  -3   3  10      100.54      112.13      7.03 o
  -2   3  10      994.77      938.64     53.16 o
  -1   3  10       28.64       25.48      3.84 o
   0   3  10      482.79      468.20     36.26 o
   1   3  10      784.04      805.03     48.83 o
   2   3  10      469.56      482.11     12.50 o
   3   3  10      231.39      242.87      9.28 o
   4   3  10      564.07      574.11     29.71 o
   5   3  10      225.33      233.95      9.94 o
   6   3  10       52.77       47.99      4.74 o
   7   3  10      419.61      417.58     10.35 o
   8   3  10      337.10      340.15      9.47 o
   9   3  10        2.43        3.00      1.29 o
  10   3  10       29.63       26.35      2.61 o
  11   3  10       22.59       22.94      2.32 o
  12   3  10       39.24       39.87      4.05 o
  13   3  10        1.49        0.86      0.96 o
 -11   4  10       30.91       28.53      3.27 o
 -10   4  10        3.48        6.96      1.41 o
  -9   4  10       69.45       71.24      4.66 o
  -8   4  10      203.93      201.41      7.60 o
  -7   4  10       10.95       12.82      2.20 o
  -6   4  10       69.73       65.74      4.82 o
  -5   4  10       94.08       93.90      5.91 o
  -4   4  10      294.00      300.10     10.80 o
  -3   4  10      319.74      306.56     11.19 o
  -2   4  10        0.11        1.88      1.39 o
  -1   4  10       90.40       77.76      8.40 o
   0   4  10       13.74       15.93      4.04 o
   1   4  10      288.31      293.90     16.68 o
   2   4  10      101.60       90.44      4.79 o
   3   4  10        8.29       13.44      2.35 o
   4   4  10      230.15      222.21      9.34 o
   5   4  10      148.44      143.73      7.71 o
   6   4  10       24.61       25.08      3.47 o
   7   4  10      101.12      104.39      6.67 o
   8   4  10       21.81       25.41      3.38 o
   9   4  10      135.27      133.74      7.13 o
  10   4  10       28.85       28.34      3.17 o
  11   4  10       14.93       17.50      2.28 o
  12   4  10       89.51       73.45      4.32 o
  -9   5  10       68.69       64.56      4.82 o
  -8   5  10       54.80       53.65      3.55 o
  -7   5  10       31.79       37.86      3.02 o
  -6   5  10       37.19       36.83      3.18 o
  -5   5  10      106.34      113.78      5.87 o
  -4   5  10      120.87      119.78      6.32 o
  -3   5  10        0.44        0.69      0.80 o
  -2   5  10      178.74      173.35      8.08 o
  -1   5  10      308.70      313.23     11.08 o
   0   5  10      193.55      202.21      9.04 o
   1   5  10       84.00       70.51      7.51 o
   2   5  10       72.67       65.28      7.18 o
   3   5  10      155.93      149.58      9.27 o
   4   5  10        6.55       14.83      2.42 o
   5   5  10      263.51      288.10      9.96 o
   6   5  10       64.24       60.71      3.72 o
   7   5  10        0.82        2.13      1.40 o
   8   5  10        3.72        3.10      1.03 o
   9   5  10       40.36       38.18      5.78 o
  10   5  10       46.47       41.84      2.93 o
  -7   6  10       24.44       21.36      2.24 o
  -6   6  10       26.18       30.05      3.00 o
  -5   6  10        2.66        4.09      1.43 o
  -4   6  10       68.66       66.28      5.54 o
  -3   6  10       93.50       92.91      7.75 o
  -2   6  10       38.38       34.76      3.00 o
  -1   6  10      170.64      156.31     14.56 o
   0   6  10        5.35        3.80      1.14 o
   1   6  10       19.66       17.28      2.05 o
   2   6  10       34.54       32.29      4.32 o
   3   6  10        3.77        3.44      1.50 o
   4   6  10       43.60       50.79      2.74 o
   5   6  10      148.93      138.79      5.35 o
   6   6  10       13.84        9.56      1.61 o
   7   6  10       14.97        9.57      1.55 o
  -1   7  10       53.40       39.71      2.81 o
   0   7  10       78.20       61.52      3.54 o
   1   7  10       76.79       53.31      3.28 o
  -5  -6  11        6.72        4.13      0.98 o
  -4  -6  11        6.64        7.69      1.23 o
  -3  -6  11       88.51       94.05      4.32 o
  -1  -6  11       50.21       50.23      4.64 o
   0  -6  11       57.13       71.90      4.04 o
   1  -6  11       44.34       51.52      3.39 o
   2  -6  11       18.84       18.29      2.07 o
   3  -6  11       17.99       21.09      1.75 o
   4  -6  11       98.50      104.16      4.37 o
   5  -6  11      107.13      112.19      4.15 o
   6  -6  11       32.67       30.35      3.23 o
  -9  -5  11       38.18       38.66      2.66 o
  -8  -5  11       92.18       96.29      7.10 o
  -7  -5  11       68.92       75.27      6.96 o
  -6  -5  11       12.74       12.53      2.58 o
  -5  -5  11       12.18       10.88      2.05 o
  -4  -5  11       17.17       19.39      4.78 o
  -3  -5  11       27.26       28.95      3.08 o
  -2  -5  11       52.02       50.05      4.00 o
  -1  -5  11       50.09       56.05      4.23 o
   0  -5  11      227.56      254.00      8.74 o
   1  -5  11        6.23        5.15      2.37 o
   2  -5  11      105.16      121.40      6.90 o
   3  -5  11       40.39       38.38      3.81 o
   4  -5  11       24.66       27.02      3.23 o
   5  -5  11       22.43       20.54      2.77 o
   6  -5  11       41.83       42.38      5.12 o
   7  -5  11       28.53       25.55      3.85 o
   8  -5  11       34.09       35.37      3.99 o
   9  -5  11       60.16       61.57      3.96 o
 -11  -4  11       17.12       16.17      1.69 o
 -10  -4  11        3.64        4.92      1.38 o
  -9  -4  11        8.78        7.27      2.47 o
  -8  -4  11       53.34       56.88      5.24 o
  -7  -4  11       61.11       64.70      4.81 o
  -6  -4  11       12.63       11.04      1.85 o
  -5  -4  11      128.48      139.92      5.97 o
  -4  -4  11       57.61       57.02      3.37 o
  -3  -4  11      466.45      461.64      9.29 o
  -2  -4  11       30.75       33.98      2.96 o
  -1  -4  11       10.71       16.24      2.65 o
   0  -4  11      137.18      137.89     10.56 o
   1  -4  11      228.14      231.43     10.35 o
   2  -4  11      304.91      265.34     10.31 o
   3  -4  11      118.20      125.36      9.86 o
   4  -4  11      337.64      338.97     16.01 o
   5  -4  11      140.35      153.19     10.78 o
   6  -4  11       94.67      101.77      8.70 o
   7  -4  11       65.01       63.46      6.65 o
   8  -4  11       10.88       15.76      3.54 o
   9  -4  11       58.48       71.65      6.02 o
  10  -4  11       68.65       66.52      4.92 o
 -12  -3  11       44.42       44.63      2.83 o
 -11  -3  11        4.21        5.60      1.35 o
 -10  -3  11      166.08      178.75      8.47 o
  -9  -3  11      250.19      239.01     13.93 o
  -8  -3  11       30.23       32.32      2.93 o
  -7  -3  11       63.05       67.76      4.32 o
  -6  -3  11      233.81      242.12      8.22 o
  -5  -3  11       72.45       71.84      4.50 o
  -4  -3  11       19.54       21.20      2.20 o
  -3  -3  11      518.51      502.81      9.82 o
  -2  -3  11      598.82      602.20     10.44 o
  -1  -3  11      141.02      136.65      4.86 o
   0  -3  11      124.10      141.60      5.97 o
   1  -3  11       39.34       37.71      3.10 o
   2  -3  11     1070.92     1033.74     19.53 o
   3  -3  11       47.47       52.83      4.64 o
   4  -3  11      728.30      670.79     16.29 o
   5  -3  11      135.73      120.80      7.08 o
   6  -3  11       23.80       26.21      3.42 o
   7  -3  11       12.09       15.65      2.74 o
   8  -3  11       11.31       12.16      2.29 o
   9  -3  11       20.71       26.69      3.12 o
  10  -3  11       54.30       57.74      4.10 o
  11  -3  11       22.83       22.91      3.97 o
  12  -3  11       28.88       30.35      3.84 o
 -13  -2  11       28.24       28.67      3.26 o
 -12  -2  11       53.29       56.03      3.61 o
 -11  -2  11       22.02       23.41      2.71 o
 -10  -2  11       84.98       91.73      5.56 o
  -9  -2  11       92.47       92.54      6.22 o
  -8  -2  11       37.97       36.70      3.19 o
  -7  -2  11      119.67      119.26      5.78 o
  -6  -2  11       31.78       32.01      3.11 o
  -5  -2  11       35.00       29.60      2.81 o
  -4  -2  11       52.40       57.76      3.29 o
  -3  -2  11     1169.97     1182.25     16.39 o
  -2  -2  11       38.52       41.39      2.29 o
  -1  -2  11      606.96      630.90     12.87 o
   0  -2  11       59.55       46.71      2.43 o
   1  -2  11      669.03      666.43     15.99 o
   2  -2  11       36.90       43.62      3.32 o
   3  -2  11      209.41      182.80      8.19 o
   4  -2  11      758.54      718.63     16.50 o
   5  -2  11      437.79      396.87     10.26 o
   6  -2  11      492.58      481.18     11.45 o
   7  -2  11      185.23      194.94      7.37 o
   8  -2  11       29.89       34.38      4.23 o
  10  -2  11       44.12       48.43      7.07 o
  11  -2  11       37.86       43.07      6.23 o
  12  -2  11       39.47       42.77      5.59 o
  13  -2  11       71.91       71.93      5.95 o
 -14  -1  11       23.88       21.80      2.49 o
 -13  -1  11       19.65       23.17      3.24 o
 -12  -1  11       67.02       64.92      4.08 o
 -11  -1  11       28.76       30.70      3.09 o
 -10  -1  11      391.85      378.69      9.36 o
  -9  -1  11      615.75      564.47     17.29 o
  -8  -1  11      358.96      371.23     17.57 o
  -7  -1  11      179.29      168.65      6.70 o
  -6  -1  11       19.15       17.21      2.26 o
  -5  -1  11       95.41      100.47      6.17 o
  -4  -1  11       23.42       25.71      2.34 o
  -3  -1  11      530.51      488.16      7.76 o
  -2  -1  11     1205.96     1208.32     23.25 o
  -1  -1  11      194.90      182.26      5.07 o
   0  -1  11      276.59      291.47      7.95 o
   1  -1  11       56.09       59.04      4.28 o
   2  -1  11       39.01       36.80      2.41 o
   3  -1  11      293.50      308.20      6.93 o
   4  -1  11       99.19      113.50      5.97 o
   5  -1  11      137.24      135.55      6.70 o
   6  -1  11      169.72      152.54      7.85 o
   7  -1  11      235.22      253.73     10.97 o
   8  -1  11       83.35       88.61      6.68 o
   9  -1  11       33.38       33.30      4.18 o
  10  -1  11       57.79       61.03      5.38 o
  11  -1  11       20.36       22.25      3.11 o
  12  -1  11       11.78       15.49      2.62 o
  13  -1  11       42.70       46.54      5.21 o
 -13   0  11        0.58       -0.57      0.94 o
 -12   0  11        0.13       -0.83      0.97 o
 -11   0  11        8.33        9.47      1.81 o
 -10   0  11      158.63      151.71      5.74 o
  -9   0  11      316.90      281.87      6.82 o
  -8   0  11      136.46      125.96      5.21 o
  -7   0  11       30.13       34.25      5.45 o
  -6   0  11       24.36       22.41      4.40 o
  -5   0  11      152.79      153.23      7.25 o
  -4   0  11      408.61      369.32     17.94 o
  -3   0  11      564.80      535.05     10.54 o
  -2   0  11      156.61      150.44      6.37 o
  -1   0  11       29.32       25.95      2.97 o
   0   0  11      138.72      140.85      6.45 o
   1   0  11       15.75       16.30      2.27 o
   2   0  11      316.85      283.85      7.66 o
   3   0  11      222.59      209.20      6.57 o
   4   0  11      232.85      236.16      7.12 o
   5   0  11       74.63       89.50      5.61 o
   6   0  11      231.98      219.84      9.00 o
   7   0  11       62.63       56.35      5.08 o
   8   0  11       64.79       63.85      5.57 o
   9   0  11       89.96      111.81      7.21 o
  10   0  11      104.21      121.45      7.36 o
  11   0  11      130.56      112.93      6.67 o
  12   0  11       13.83       13.72      2.32 o
  13   0  11      217.47      215.99      9.28 o
 -14   1  11       21.45       25.92      2.89 o
 -13   1  11       20.58       22.13      3.53 o
 -12   1  11       71.29       72.81      5.69 o
 -11   1  11       41.53       47.92      3.62 o
 -10   1  11      361.45      353.77     10.70 o
  -9   1  11      594.67      571.98     20.28 o
  -8   1  11      410.66      434.30     17.90 o
  -7   1  11      196.31      182.81      9.61 o
  -6   1  11       18.69       19.85      2.95 o
  -5   1  11      126.53      135.60      7.02 o
  -4   1  11       36.33       33.67      3.28 o
  -3   1  11      545.74      498.60     17.00 o
  -2   1  11     1209.99     1213.43     17.93 o
  -1   1  11      168.03      160.48      7.15 o
   0   1  11      275.64      291.38      9.65 o
   1   1  11       74.18       83.83      7.13 o
   2   1  11       36.38       34.86      2.47 o
   3   1  11      263.08      273.52      6.00 o
   4   1  11      115.32      126.23      4.24 o
   5   1  11      131.82      129.19      4.42 o
   6   1  11      166.15      147.57      9.65 o
   7   1  11      242.94      251.64      8.45 o
   8   1  11       83.84       88.77      4.95 o
   9   1  11       34.21       36.12      3.21 o
  10   1  11       55.01       58.56      4.81 o
  11   1  11       18.13       23.64      2.99 o
  12   1  11       11.01       12.19      2.93 o
  13   1  11       44.58       51.43      4.69 o
 -13   2  11       22.87       22.41      3.24 o
 -12   2  11       48.13       51.37      5.77 o
 -11   2  11       26.92       33.63      4.18 o
 -10   2  11       90.57       85.53      7.86 o
  -9   2  11       87.67       90.50      8.44 o
  -8   2  11       36.72       34.29      5.41 o
  -7   2  11      120.49      112.35      9.80 o
  -6   2  11       32.70       33.10      5.40 o
  -5   2  11       34.95       34.28      5.50 o
  -4   2  11       55.15       65.50      6.84 o
  -3   2  11     1148.84     1185.87     41.61 o
  -2   2  11       29.63       27.55      4.25 o
  -1   2  11      637.88      676.96     20.63 o
   0   2  11       57.80       47.79      4.16 o
   1   2  11      675.64      650.54     19.58 o
   2   2  11       22.19       27.02      2.58 o
   3   2  11      171.32      146.95      4.98 o
   4   2  11      766.27      744.36     13.06 o
   5   2  11      432.18      388.06     13.48 o
   6   2  11      516.82      495.88     11.76 o
   7   2  11      223.33      231.40      8.24 o
   8   2  11       19.24       21.93      2.69 o
   9   2  11      385.81      357.20     15.47 o
  10   2  11       47.51       53.61      5.92 o
  11   2  11       44.88       50.58      5.53 o
  12   2  11       31.34       28.89      3.88 o
  13   2  11       80.10       77.29      5.18 o
 -12   3  11       52.10       56.11      4.94 o
 -11   3  11        6.80       11.07      2.62 o
 -10   3  11      169.39      172.84     10.40 o
  -9   3  11      250.91      228.80     12.92 o
  -8   3  11       29.28       32.17      5.18 o
  -7   3  11       51.18       57.96      7.08 o
  -6   3  11      233.70      226.95     14.27 o
  -5   3  11       65.70       56.90      4.36 o
  -4   3  11       18.92       16.71      2.55 o
  -3   3  11      522.09      512.47     13.76 o
  -2   3  11      564.91      571.26     14.76 o
  -1   3  11      173.24      167.60     10.85 o
   0   3  11      148.65      150.04     10.14 o
   1   3  11       43.85       35.93      5.30 o
   2   3  11     1095.73     1096.86     19.75 o
   3   3  11       52.60       63.14      3.81 o
   4   3  11      717.06      700.31     17.17 o
   5   3  11      137.80      131.48      7.70 o
   6   3  11       25.24       24.96      3.62 o
   7   3  11       12.95       15.43      2.90 o
   8   3  11       12.16       13.96      2.47 o
   9   3  11       20.76       25.71      2.59 o
  10   3  11       56.74       53.58      4.74 o
  11   3  11       21.23       26.16      3.59 o
  12   3  11       29.01       29.53      3.34 o
 -10   4  11        2.52        2.06      0.79 o
  -9   4  11        9.70       11.93      1.82 o
  -8   4  11       55.24       64.20      6.47 o
  -7   4  11       62.57       62.51      4.07 o
  -6   4  11       13.67       13.04      2.07 o
  -5   4  11      122.28      131.05      6.58 o
  -4   4  11       55.53       53.08      5.27 o
  -3   4  11      478.97      466.72     13.38 o
  -2   4  11       34.02       33.46      3.68 o
  -1   4  11        6.86        9.65      2.16 o
   0   4  11      144.83      134.64     11.22 o
   1   4  11      220.30      216.94     14.34 o
   2   4  11      266.74      237.49     15.08 o
   3   4  11      137.97      152.66      6.38 o
   4   4  11      352.68      351.82     11.68 o
   5   4  11      128.81      137.24      7.51 o
   6   4  11       90.74       92.57      6.17 o
   7   4  11       57.16       52.36      4.70 o
   8   4  11       17.00       22.01      3.13 o
   9   4  11       51.56       56.54      4.50 o
  10   4  11       64.30       63.59      3.20 o
  11   4  11       80.55       61.42      4.00 o
  -8   5  11       90.73       89.51      5.79 o
  -7   5  11       57.86       63.62      3.43 o
  -6   5  11       19.48       16.86      1.96 o
  -5   5  11       19.95       17.83      2.20 o
  -4   5  11       14.47       15.36      2.23 o
  -3   5  11       24.57       23.21      2.78 o
  -2   5  11       44.14       35.72      3.54 o
  -1   5  11       51.95       56.94      4.56 o
   0   5  11      237.85      247.60      9.56 o
   1   5  11       10.37        9.08      1.89 o
   2   5  11       92.02       94.61      8.35 o
   3   5  11       33.00       29.61      2.56 o
   4   5  11       30.83       29.32      2.57 o
   5   5  11       19.71       17.15      2.02 o
   6   5  11       42.91       39.36      2.88 o
   7   5  11       30.58       22.64      2.10 o
   8   5  11       34.05       29.98      2.18 o
   9   5  11       58.75       59.88      3.63 o
  -6   6  11        0.80        0.26      0.48 o
  -5   6  11        7.38       10.22      1.67 o
  -4   6  11        7.01        8.65      1.16 o
  -3   6  11       81.35       82.36      3.92 o
  -2   6  11        0.84        0.62      0.60 o
  -1   6  11       56.52       54.39      3.22 o
   0   6  11       54.49       62.19      5.36 o
   1   6  11       35.42       30.69      4.66 o
   2   6  11       12.73        9.09      1.38 o
   3   6  11       21.67       21.97      3.16 o
   4   6  11       98.64       93.86      6.12 o
   5   6  11      104.45       96.03      5.76 o
   6   6  11       39.59       35.23      3.18 o
  -4  -6  12       21.56       20.96      2.34 o
  -3  -6  12       90.07       78.66      7.11 o
  -2  -6  12        6.51        4.35      1.03 o
  -1  -6  12       13.19       18.47      2.71 o
   0  -6  12       22.75       28.11      3.24 o
   1  -6  12       40.55       42.26      2.85 o
   2  -6  12       83.84       74.90      5.15 o
   3  -6  12       31.19       26.53      2.13 o
   4  -6  12        4.29        7.16      1.77 o
  -8  -5  12       10.00       10.03      1.99 o
  -7  -5  12      172.25      180.12      9.19 o
  -6  -5  12      111.42      105.91      9.55 o
  -5  -5  12       11.68        8.56      1.64 o
  -4  -5  12       20.23       16.83      3.15 o
  -3  -5  12       39.75       41.26      4.79 o
  -2  -5  12       18.92       19.99      2.53 o
  -1  -5  12       10.09       12.28      2.54 o
   0  -5  12       10.34       13.71      2.17 o
   1  -5  12       75.55       81.91      4.77 o
   2  -5  12       38.82       39.99      3.34 o
   3  -5  12        9.52       17.05      2.25 o
   4  -5  12       22.89       22.33      2.39 o
   5  -5  12       44.87       43.22      2.60 o
   6  -5  12       43.12       39.13      2.53 o
   7  -5  12        0.24        0.64      0.78 o
   8  -5  12       54.39       37.53      3.64 o
 -10  -4  12       28.08       25.70      2.15 o
  -9  -4  12       21.55       27.31      2.64 o
  -8  -4  12       93.57       96.46      8.10 o
  -7  -4  12       27.87       33.19      3.27 o
  -6  -4  12       42.47       40.48      3.07 o
  -5  -4  12      150.88      154.59      6.02 o
  -4  -4  12       89.52       88.48      4.62 o
  -3  -4  12       35.47       35.37      2.61 o
  -2  -4  12       83.93       79.83      4.33 o
  -1  -4  12       70.23       80.32      5.16 o
   0  -4  12       24.38       27.40      3.52 o
   1  -4  12      138.21      139.99      6.62 o
   2  -4  12       54.56       55.04      4.64 o
   3  -4  12       17.97       18.73      2.91 o
   5  -4  12      123.25      138.34      9.81 o
   6  -4  12       62.12       77.76      7.12 o
   7  -4  12       43.30       44.16      5.08 o
   9  -4  12        0.11        0.66      1.16 o
 -12  -3  12        1.28        1.18      0.73 o
 -11  -3  12        7.12        9.12      1.44 o
 -10  -3  12      231.94      242.33      7.74 o
  -9  -3  12      187.49      185.57     11.45 o
  -8  -3  12        3.64        1.19      1.15 o
  -7  -3  12       48.92       54.78      3.77 o
  -6  -3  12        5.78        8.11      1.71 o
  -5  -3  12       95.36       98.28      5.19 o
  -4  -3  12       21.92       16.98      2.34 o
  -3  -3  12      134.03      133.96      5.18 o
  -2  -3  12      604.51      591.99     11.46 o
  -1  -3  12      297.84      320.76      8.69 o
   0  -3  12      425.07      415.99     10.85 o
   1  -3  12       41.06       48.35      2.95 o
   2  -3  12      475.80      471.35      8.96 o
   3  -3  12      224.03      218.84      9.32 o
   4  -3  12       56.60       45.01      4.29 o
   5  -3  12       10.19       12.99      2.43 o
   6  -3  12       10.26       14.14      2.55 o
   7  -3  12        8.17        8.56      1.99 o
   8  -3  12      116.42      126.71      6.49 o
   9  -3  12        6.25        5.77      1.60 o
  10  -3  12        0.82       -0.08      1.47 o
  11  -3  12       60.76       67.05      5.78 o
 -12  -2  12       12.28       12.71      1.56 o
 -11  -2  12       20.51       21.82      2.33 o
 -10  -2  12       89.09       86.71      5.02 o
  -9  -2  12       29.05       29.36      2.65 o
  -8  -2  12        8.51        8.03      2.01 o
  -7  -2  12      161.64      163.90      6.67 o
  -6  -2  12       15.91       18.80      2.50 o
  -5  -2  12      268.91      276.52      8.73 o
  -4  -2  12      407.33      394.78     10.29 o
  -3  -2  12     1643.03     1598.40     17.42 o
  -2  -2  12       99.54      112.53      3.71 o
  -1  -2  12      127.18      142.23      4.43 o
   0  -2  12       76.57       87.88      3.87 o
   1  -2  12       22.67       22.10      1.99 o
   2  -2  12      277.98      290.34      7.07 o
   3  -2  12       29.80       31.97      3.08 o
   4  -2  12       64.95       62.08      4.23 o
   5  -2  12      877.96      836.87     29.32 o
   6  -2  12        8.98       10.68      2.29 o
   8  -2  12      142.03      143.96     12.15 o
   9  -2  12       97.64       96.61      9.72 o
  10  -2  12       15.60       20.82      4.43 o
  11  -2  12       26.52       30.00      4.81 o
  12  -2  12       35.16       42.79      4.85 o
 -13  -1  12        7.98        5.63      1.29 o
 -12  -1  12       37.21       36.93      4.21 o
 -11  -1  12       86.54       90.05      4.84 o
 -10  -1  12       83.80       79.26      4.05 o
  -9  -1  12       17.21       18.35      2.10 o
  -8  -1  12      140.38      132.18      5.66 o
  -7  -1  12      310.56      317.20      9.41 o
  -6  -1  12       20.59       22.18      2.55 o
  -5  -1  12       84.13       93.88      5.00 o
  -4  -1  12      395.89      378.74      9.33 o
  -3  -1  12      215.98      242.80      6.45 o
  -2  -1  12      826.42      841.55     12.34 o
  -1  -1  12       56.33       63.10      3.22 o
   0  -1  12      115.22      123.31      4.40 o
   1  -1  12       28.06       27.70      2.70 o
   2  -1  12      195.43      178.91      8.02 o
   3  -1  12       59.46       62.43      4.79 o
   4  -1  12        2.15        1.93      1.34 o
   5  -1  12       24.80       27.82      3.60 o
   6  -1  12       23.83       22.11      3.36 o
   7  -1  12       16.34       14.18      2.74 o
   8  -1  12       12.59       11.16      2.57 o
   9  -1  12       46.37       55.57      5.07 o
  10  -1  12       90.51       96.26      6.32 o
  11  -1  12       33.86       34.16      4.16 o
  12  -1  12       24.52       29.90      4.43 o
  13  -1  12       67.60       70.60      5.37 o
 -12   0  12       59.53       62.74      3.02 o
 -11   0  12       53.87       48.92      3.54 o
 -10   0  12        6.63        4.51      1.33 o
  -9   0  12        0.92        0.79      0.87 o
  -8   0  12       59.18       64.27      5.06 o
  -7   0  12        6.39        8.03      2.88 o
  -6   0  12       20.50       29.30      5.19 o
  -5   0  12      357.81      352.71     17.24 o
  -4   0  12        1.15        1.05      1.44 o
  -3   0  12     1742.98     1658.37     31.67 o
  -2   0  12       18.16       23.57      2.37 o
  -1   0  12      162.86      173.11      6.18 o
   0   0  12      259.22      262.18     11.40 o
   1   0  12       62.56       61.89      4.63 o
   2   0  12       91.79       66.23      3.83 o
   3   0  12       82.22       61.24      3.79 o
   4   0  12      148.98      157.82      6.16 o
   5   0  12       22.87       23.84      3.34 o
   6   0  12      142.77      140.53      7.91 o
   7   0  12      188.17      180.65      9.09 o
   8   0  12        8.52        7.57      2.25 o
   9   0  12       23.27       16.67      2.97 o
  10   0  12       16.66       26.83      3.49 o
  11   0  12        6.52        9.26      4.08 o
  12   0  12       57.58       58.18      3.98 o
 -13   1  12       10.43       10.12      2.01 o
 -12   1  12       34.36       41.09      4.95 o
 -11   1  12       82.40       81.82      6.52 o
 -10   1  12       72.44       71.46      4.60 o
  -8   1  12      119.80      108.84      8.67 o
  -7   1  12      294.85      297.89     10.20 o
  -6   1  12       16.26       16.05      2.54 o
  -5   1  12       63.65       73.48      5.30 o
  -4   1  12      406.36      393.12     11.42 o
  -3   1  12      248.80      265.94     14.74 o
  -2   1  12      809.20      841.20     16.60 o
  -1   1  12       63.68       71.15      4.17 o
   0   1  12      130.50      141.86      7.03 o
   1   1  12       32.50       37.91      3.03 o
   2   1  12      191.68      182.75      7.85 o
   3   1  12       57.94       58.78      4.50 o
   4   1  12        1.96        0.14      0.91 o
   5   1  12       24.58       27.07      2.65 o
   6   1  12       25.86       21.18      3.08 o
   7   1  12       20.63       19.43      2.99 o
   8   1  12       15.62       14.67      2.62 o
   9   1  12       49.94       65.81      5.12 o
  10   1  12       95.99      103.09      6.02 o
  11   1  12       27.05       28.92      4.37 o
  12   1  12       21.83       24.19      3.47 o
  13   1  12       68.32       74.31      4.87 o
 -13   2  12        6.44        4.20      1.25 o
 -12   2  12       12.32       14.67      2.81 o
 -11   2  12       20.91       21.48      3.16 o
 -10   2  12       86.95       79.71      6.93 o
  -9   2  12       27.02       28.91      4.60 o
  -8   2  12        6.33        4.96      2.16 o
  -7   2  12      156.79      156.39     11.15 o
  -6   2  12       12.40       14.43      3.82 o
  -5   2  12      301.12      303.08     16.01 o
  -4   2  12      425.74      408.80     18.62 o
  -3   2  12     1580.31     1560.36     36.37 o
  -2   2  12       98.92      105.54      6.00 o
  -1   2  12      160.51      174.55      7.74 o
   0   2  12       85.41       96.31      6.03 o
   1   2  12       15.67       11.27      2.29 o
   2   2  12      239.53      225.58      8.36 o
   3   2  12       47.59       53.36      3.27 o
   4   2  12       69.34       61.04      3.54 o
   5   2  12      836.64      759.08     30.83 o
   6   2  12       18.96       20.22      2.64 o
   7   2  12       42.17       43.85      3.72 o
   8   2  12      138.34      161.16     10.45 o
   9   2  12       84.87       87.71      7.54 o
  10   2  12       25.30       29.72      4.38 o
  11   2  12       27.56       36.25      4.32 o
  12   2  12       32.83       36.66      3.78 o
 -11   3  12       11.84       15.17      2.69 o
 -10   3  12      241.12      249.19     11.27 o
  -9   3  12      195.45      196.27     11.01 o
  -8   3  12        8.80        4.83      1.94 o
  -7   3  12       35.25       36.13      5.36 o
  -6   3  12       10.27       11.35      3.16 o
  -5   3  12      102.98      104.05      9.46 o
  -4   3  12       30.68       26.91      4.94 o
  -3   3  12      118.40      131.63     10.99 o
  -2   3  12      594.21      577.73     14.46 o
  -1   3  12      298.48      316.78     11.00 o
   0   3  12      410.32      405.17     19.47 o
   1   3  12       45.77       47.63      6.78 o
   2   3  12      483.65      458.34      9.30 o
   3   3  12      220.55      202.61      6.91 o
   4   3  12       56.11       47.71      4.79 o
   5   3  12        9.41       12.97      2.89 o
   6   3  12       10.54        9.86      2.50 o
   7   3  12       10.56        9.76      2.34 o
   8   3  12      109.19      117.04      9.51 o
   9   3  12        6.82        7.00      2.26 o
  10   3  12        2.09        0.63      1.16 o
  11   3  12       60.28       67.12      4.86 o
  -9   4  12       25.09       24.53      3.68 o
  -8   4  12       84.49       78.78      4.42 o
  -7   4  12       30.08       35.54      4.83 o
  -6   4  12       51.71       47.88      5.95 o
  -5   4  12      130.86      136.68      6.14 o
  -4   4  12       80.42       79.51      4.99 o
  -3   4  12       39.22       38.24      3.61 o
  -2   4  12       89.49       81.05      5.44 o
  -1   4  12       75.22       81.79      5.64 o
   0   4  12       21.61       24.09      3.19 o
   1   4  12      140.45      130.38     10.89 o
   2   4  12       55.16       54.18      7.12 o
   3   4  12       15.99       18.22      2.31 o
   4   4  12      243.92      240.25     12.56 o
   5   4  12      142.32      144.12      6.21 o
   6   4  12       71.58       73.78      5.41 o
   7   4  12       47.41       48.36      4.37 o
   8   4  12        1.49        1.18      0.80 o
   9   4  12        1.47        4.22      1.41 o
  10   4  12       60.47       66.64      5.38 o
  -8   5  12       16.05       13.89      1.96 o
  -7   5  12      161.29      159.92      7.57 o
  -6   5  12      111.60      109.70      6.91 o
  -5   5  12       17.19       13.56      2.69 o
  -4   5  12       16.14       15.40      1.95 o
  -3   5  12       45.08       43.43      3.38 o
  -2   5  12       23.32       25.14      2.69 o
  -1   5  12        8.44       10.93      1.98 o
   0   5  12       13.14       17.54      2.42 o
   1   5  12       81.05       73.54      4.89 o
   2   5  12       37.08       38.86      3.59 o
   3   5  12        9.11       10.97      2.84 o
   4   5  12       22.37       15.50      1.73 o
   5   5  12       46.46       43.88      2.85 o
   6   5  12       46.33       37.79      2.56 o
   7   5  12        0.67        1.07      0.61 o
  -4   6  12       24.86       21.93      2.09 o
  -3   6  12       88.52       85.35      4.53 o
  -2   6  12       10.23        7.79      1.05 o
  -1   6  12       14.79       15.63      2.56 o
   0   6  12       27.49       28.21      4.62 o
   1   6  12       33.01       27.67      3.13 o
   2   6  12       76.97       69.73      4.87 o
   4   6  12        1.91        4.59      1.23 o
  -1  -6  13        1.28        0.33      0.48 o
   0  -6  13        9.80        9.16      1.21 o
   1  -6  13       86.58       61.49      4.01 o
  -6  -5  13       58.42       49.93      3.72 o
  -5  -5  13       24.45       21.24      2.83 o
  -4  -5  13       43.89       45.94      4.32 o
  -3  -5  13        8.74        7.44      2.10 o
  -2  -5  13        3.62        4.41      1.97 o
  -1  -5  13       22.20       22.63      2.55 o
   0  -5  13       15.79       13.05      1.96 o
   1  -5  13        2.18        2.67      1.15 o
   2  -5  13        4.36        2.74      1.19 o
   3  -5  13       72.03       82.33      4.42 o
   4  -5  13       23.94       23.26      2.21 o
   5  -5  13        8.10        7.13      2.08 o
   6  -5  13       43.99       45.35      4.26 o
   7  -5  13       15.25       12.44      2.07 o
  -9  -4  13       64.31       59.91      4.30 o
  -8  -4  13        1.18        2.98      1.72 o
  -7  -4  13      156.34      155.15     11.28 o
  -6  -4  13       91.14       96.50      7.08 o
  -5  -4  13      132.70      132.27      6.38 o
  -4  -4  13        3.31        1.08      1.29 o
  -3  -4  13      107.82      110.62      8.10 o
  -2  -4  13       76.21       65.20      4.60 o
  -1  -4  13       28.52       28.69      3.10 o
   0  -4  13       32.06       38.07      3.49 o
   1  -4  13       18.97       22.88      2.75 o
   2  -4  13       30.74       41.56      3.53 o
   3  -4  13       49.35       52.46      6.13 o
   4  -4  13      141.71      143.02      5.96 o
   5  -4  13       65.27       66.99      4.59 o
   6  -4  13       28.05       30.80      3.03 o
   7  -4  13       14.03       13.32      2.81 o
   8  -4  13       14.74       13.47      2.58 o
   9  -4  13       21.22       18.13      2.44 o
 -11  -3  13        7.64       10.62      1.83 o
 -10  -3  13       48.85       52.86      3.10 o
  -9  -3  13      263.63      271.16      7.93 o
  -8  -3  13        1.43        1.12      1.20 o
  -7  -3  13       34.59       39.55      4.30 o
  -6  -3  13       12.05       14.19      2.07 o
  -5  -3  13       12.66       14.76      2.11 o
  -4  -3  13       56.57       52.58      3.74 o
  -3  -3  13       15.83       12.26      1.60 o
  -2  -3  13       31.43       35.10      2.64 o
  -1  -3  13        6.70       11.70      1.86 o
   0  -3  13      265.08      261.57      6.80 o
   1  -3  13       44.11       43.97      2.83 o
   2  -3  13      117.98      125.82      4.62 o
   3  -3  13        9.78       15.91      2.02 o
   4  -3  13       20.35       21.81      3.08 o
   5  -3  13       72.66       81.72      5.53 o
   6  -3  13       10.09       12.80      2.22 o
   7  -3  13        3.55        4.76      1.60 o
   8  -3  13        3.32        2.53      1.76 o
   9  -3  13       42.45       50.77      5.70 o
  10  -3  13       19.27       18.24      3.06 o
 -11  -2  13       69.61       62.34      3.33 o
 -10  -2  13       95.49       90.52      4.56 o
  -9  -2  13      122.65      126.02      4.91 o
  -8  -2  13      153.10      154.08      5.77 o
  -7  -2  13      140.83      154.22      8.64 o
  -6  -2  13        2.48        3.45      1.22 o
  -5  -2  13      110.52      128.42      5.93 o
  -4  -2  13       12.82       14.83      2.13 o
  -3  -2  13      170.02      162.54      5.60 o
  -2  -2  13      819.19      842.81     11.29 o
  -1  -2  13      166.44      172.08      5.66 o
   0  -2  13      100.64       94.90      4.21 o
   1  -2  13       86.02       81.09      3.86 o
   2  -2  13       33.73       36.49      3.23 o
   3  -2  13        2.20        3.35      1.14 o
   4  -2  13      307.88      286.81     25.32 o
   5  -2  13      120.45      124.33      5.84 o
   6  -2  13       38.27       41.43      3.35 o
   7  -2  13       62.12       63.32      7.85 o
   8  -2  13       52.00       54.02      7.05 o
   9  -2  13       12.49       12.67      3.45 o
  10  -2  13       15.31       15.31      3.51 o
  11  -2  13       34.72       28.44      4.01 o
 -12  -1  13       13.34       14.43      2.26 o
 -11  -1  13        7.92       10.12      1.45 o
 -10  -1  13      149.17      143.37      5.88 o
  -9  -1  13      110.60      115.62      4.74 o
  -8  -1  13      128.06      123.88      6.93 o
  -7  -1  13       36.69       35.04      3.89 o
  -6  -1  13       74.10       71.08      5.54 o
  -5  -1  13      140.01      153.81      6.40 o
  -4  -1  13      152.37      148.18      5.22 o
  -3  -1  13      143.36      140.75      5.14 o
  -2  -1  13      288.49      290.74      6.66 o
  -1  -1  13       32.82       31.50      2.23 o
   0  -1  13       35.18       33.72      3.18 o
   1  -1  13       75.40       76.20      4.71 o
   2  -1  13       25.92       29.65      3.06 o
   3  -1  13       84.25       64.55      8.01 o
   4  -1  13      207.55      182.04     13.53 o
   5  -1  13       22.52       14.45      3.37 o
   6  -1  13       61.34       65.88      5.57 o
   7  -1  13      105.80      100.51      6.81 o
   8  -1  13       71.05       68.35      5.53 o
   9  -1  13       54.63       64.43      5.17 o
  10  -1  13       17.72       17.94      4.01 o
  11  -1  13       93.73       98.42      7.92 o
  12  -1  13       39.08       39.77      4.25 o
 -12   0  13       47.08       38.45      3.53 o
 -11   0  13       37.56       39.55      4.37 o
 -10   0  13       49.88       61.72      6.06 o
  -9   0  13      250.04      233.06     11.92 o
  -8   0  13       27.53       31.04      3.77 o
  -7   0  13        0.87        1.13      1.31 o
  -6   0  13      283.12      246.85      9.11 o
  -5   0  13      117.60      124.63      8.68 o
  -4   0  13       29.57       26.31      3.19 o
  -3   0  13      751.70      710.86     22.86 o
  -2   0  13       16.67       17.67      1.85 o
  -1   0  13       37.73       28.91      2.96 o
   0   0  13      223.68      220.08      7.88 o
   1   0  13       17.28       20.71      3.07 o
   2   0  13       59.41       69.03      4.25 o
   3   0  13      279.54      262.02      8.30 o
   4   0  13      115.70       88.42      4.92 o
   5   0  13       27.86       25.52      3.33 o
   6   0  13      110.55      109.89      9.35 o
   7   0  13      222.85      229.10     10.10 o
   8   0  13       19.69       16.29      2.72 o
   9   0  13       57.54       61.00      4.99 o
  10   0  13       44.73       54.20      4.41 o
  11   0  13       25.44       28.50      2.85 o
  12   0  13       11.53       10.90      2.18 o
 -12   1  13       18.76       21.23      3.12 o
 -11   1  13        5.12        5.03      1.73 o
  -9   1  13      116.68      126.15      6.26 o
  -8   1  13      113.55      107.63      7.97 o
  -7   1  13       42.83       43.39      3.78 o
  -6   1  13       77.22       73.18      5.76 o
  -5   1  13      132.89      145.90      7.30 o
  -4   1  13      153.05      146.46      7.41 o
  -3   1  13      137.73      129.74      7.02 o
  -2   1  13      285.76      282.99     10.40 o
  -1   1  13       32.19       31.36      3.01 o
   0   1  13       32.96       33.17      2.61 o
   1   1  13       69.79       73.22      4.45 o
   2   1  13       29.97       33.66      3.03 o
   3   1  13       88.35       74.17      5.56 o
   4   1  13      205.06      181.19      6.74 o
   5   1  13       21.23       15.51      2.70 o
   6   1  13       74.99       85.77      5.93 o
   7   1  13       89.58       89.10      6.00 o
   8   1  13       61.75       63.65      4.99 o
   9   1  13       67.62       79.94      5.26 o
  10   1  13       24.69       27.57      2.90 o
  11   1  13       81.02       80.20      6.25 o
  12   1  13       39.99       37.88      3.65 o
 -12   2  13       15.17       17.10      2.45 o
 -11   2  13       78.44       75.17      3.90 o
 -10   2  13      108.04      106.90      4.98 o
  -9   2  13      104.60      102.62      7.56 o
  -8   2  13      135.99      136.70      9.35 o
  -7   2  13      168.58      178.79     11.19 o
  -6   2  13        6.24        6.92      2.48 o
  -5   2  13      101.09      112.36      9.46 o
  -4   2  13       19.15       21.98      4.39 o
  -3   2  13      185.32      175.53     12.15 o
  -2   2  13      828.65      852.88     18.00 o
  -1   2  13      166.13      175.62      8.38 o
   0   2  13      120.98      118.26      6.95 o
   1   2  13      103.66       95.34      5.09 o
   2   2  13       27.60       27.31      2.75 o
   3   2  13        2.10        1.62      1.27 o
   4   2  13      313.44      277.68     11.80 o
   5   2  13      130.51      127.47      5.18 o
   6   2  13       33.60       35.83      4.79 o
   7   2  13       67.78       67.35      6.47 o
   8   2  13       59.45       58.81      6.13 o
   9   2  13        8.99       12.23      2.97 o
  10   2  13       13.48       12.13      2.76 o
  11   2  13       34.00       25.72      3.26 o
 -10   3  13       46.93       49.59      3.08 o
  -9   3  13      274.60      279.42     11.64 o
  -8   3  13        2.55        3.53      1.60 o
  -7   3  13       27.52       33.95      4.79 o
  -6   3  13        9.95       10.75      3.13 o
  -5   3  13       13.09       16.65      3.93 o
  -4   3  13       62.78       54.45      6.86 o
  -3   3  13       17.46       13.58      3.44 o
  -2   3  13       30.34       32.48      5.38 o
  -1   3  13        6.91        5.64      2.84 o
   0   3  13      264.61      256.92      9.61 o
   1   3  13       43.91       44.83      4.16 o
   2   3  13      122.71      125.45      6.75 o
   3   3  13       11.86       16.95      1.90 o
   4   3  13       17.34       15.52      2.84 o
   5   3  13       80.02       75.43      5.83 o
   6   3  13       14.99       12.10      2.50 o
   7   3  13        4.10        5.76      1.89 o
   8   3  13        0.85        3.85      1.85 o
   9   3  13       45.95       49.32      4.50 o
  10   3  13       15.07       13.24      2.16 o
  11   3  13       39.00       33.68      3.67 o
  -8   4  13        0.23        2.05      1.21 o
  -7   4  13      140.28      143.02      8.53 o
  -6   4  13      102.01      109.60      8.02 o
  -5   4  13      153.22      154.80     10.01 o
  -4   4  13        5.74        2.48      1.82 o
  -3   4  13       98.78       95.05      8.50 o
  -2   4  13       87.64       85.27      5.08 o
  -1   4  13       18.17       17.19      2.43 o
   0   4  13       30.58       34.64      3.46 o
   1   4  13       25.16       25.15      3.52 o
   2   4  13       20.39       26.37      4.78 o
   3   4  13       45.28       42.04      5.98 o
   4   4  13      153.00      143.30     16.27 o
   5   4  13       57.94       51.21      3.53 o
   6   4  13       26.86       30.13      2.70 o
   7   4  13       17.49       22.59      4.03 o
   8   4  13        9.96       14.99      3.02 o
   9   4  13       24.67       27.32      3.40 o
  -7   5  13       48.46       46.34      3.36 o
  -6   5  13       51.88       50.91      4.06 o
  -5   5  13       22.74       21.41      2.88 o
  -4   5  13       43.77       50.04      4.76 o
  -3   5  13        9.74        9.30      2.25 o
  -2   5  13        3.91        4.75      1.80 o
  -1   5  13       22.93       21.14      2.27 o
   0   5  13       16.92       14.93      2.05 o
   1   5  13        1.79        2.72      1.10 o
   2   5  13        3.07        1.80      0.92 o
   3   5  13       71.16       81.22      4.49 o
   4   5  13       23.58       23.54      2.38 o
   5   5  13        8.99        7.90      1.32 o
   6   5  13       51.17       42.94      3.88 o
  -5  -5  14        5.12        2.99      1.07 o
  -4  -5  14       11.45       12.22      2.10 o
  -3  -5  14       87.77       78.85      5.12 o
  -2  -5  14        7.46        3.85      1.64 o
  -1  -5  14       29.55       24.09      3.08 o
   0  -5  14       33.58       39.26      3.87 o
   1  -5  14       20.12       26.68      2.92 o
   2  -5  14        5.01        5.25      1.48 o
   3  -5  14       46.06       42.68      7.59 o
   4  -5  14       74.10       82.04      5.50 o
   5  -5  14       60.40       58.95      4.25 o
  -8  -4  14       39.86       39.71      3.70 o
  -7  -4  14       46.36       47.50      2.86 o
  -6  -4  14       73.39       66.20      4.74 o
  -5  -4  14       79.28       80.31      5.91 o
  -4  -4  14      168.17      187.59      9.36 o
  -3  -4  14      146.39      132.54      8.20 o
  -2  -4  14        6.70        5.68      2.32 o
  -1  -4  14      133.02      146.14      6.35 o
   0  -4  14       34.67       38.48      3.32 o
   1  -4  14      125.28      129.79      5.87 o
   2  -4  14      167.97      186.34      7.40 o
   3  -4  14       69.62       73.40      4.86 o
   4  -4  14        2.37        3.96      1.89 o
   5  -4  14       60.22       51.97      5.16 o
   6  -4  14       69.39       75.52      5.80 o
   7  -4  14       10.16       15.09      2.41 o
 -10  -3  14       10.48        9.84      1.77 o
  -9  -3  14       15.27       12.35      1.46 o
  -8  -3  14       50.00       52.22      4.09 o
  -7  -3  14      106.20       99.67      5.49 o
  -6  -3  14      171.64      187.68      7.25 o
  -5  -3  14       34.05       34.01      2.84 o
  -4  -3  14        0.91        2.56      1.16 o
  -3  -3  14       49.27       48.08      3.37 o
  -2  -3  14       11.53       12.47      1.87 o
  -1  -3  14      155.54      154.25      5.89 o
   0  -3  14       54.52       54.75      3.53 o
   1  -3  14       53.23       53.42      3.00 o
   2  -3  14       59.98       59.27      3.49 o
   3  -3  14       64.05       59.34      4.54 o
   4  -3  14        1.84        2.08      1.21 o
   5  -3  14       52.38       56.79      4.27 o
   6  -3  14      267.44      275.99      9.02 o
   7  -3  14       71.46       72.53      4.42 o
   8  -3  14       39.23       35.26      2.83 o
   9  -3  14      134.33      128.20      7.41 o
 -11  -2  14        2.30        2.92      1.11 o
 -10  -2  14       56.45       52.43      4.85 o
  -9  -2  14      252.29      256.22      8.42 o
  -8  -2  14      167.29      165.81     10.72 o
  -7  -2  14       10.47       12.27      2.26 o
  -6  -2  14       90.02      100.80      6.25 o
  -5  -2  14       62.59       75.47      4.35 o
  -4  -2  14       61.76       63.13      4.02 o
  -3  -2  14       86.82       87.64      4.74 o
  -2  -2  14       15.11       12.40      1.59 o
  -1  -2  14      303.40      309.81      7.56 o
   0  -2  14      147.35      157.91      5.36 o
   1  -2  14       35.93       36.10      2.59 o
   2  -2  14       94.80       95.73      5.01 o
   3  -2  14       22.57       29.08      2.81 o
   4  -2  14       40.54       32.92      2.98 o
   5  -2  14       29.84       37.74      3.10 o
   6  -2  14       50.00       52.31      4.17 o
   7  -2  14        7.51        7.17      2.92 o
   8  -2  14        0.18       -0.22      1.57 o
   9  -2  14        7.84       12.54      3.12 o
  10  -2  14       51.58       55.09      5.40 o
 -11  -1  14       12.99       11.15      2.16 o
 -10  -1  14        3.91        5.62      1.82 o
  -9  -1  14       15.52       13.74      2.11 o
  -8  -1  14      101.01      107.67      6.04 o
  -7  -1  14       43.64       43.24      4.13 o
  -6  -1  14      180.49      198.47     13.90 o
  -5  -1  14      102.98       92.89      6.23 o
  -4  -1  14      121.22      114.15      4.55 o
  -3  -1  14       34.10       32.94      2.55 o
  -2  -1  14      221.24      206.42      6.14 o
  -1  -1  14      108.22      108.23      4.04 o
   0  -1  14       49.13       44.10      3.66 o
   1  -1  14       27.61       32.85      3.20 o
   2  -1  14       23.44       26.33      3.62 o
   3  -1  14      161.36      123.80      7.78 o
   4  -1  14       66.43       60.88      5.54 o
   5  -1  14       92.89      100.73     10.11 o
   6  -1  14       45.82       42.76      6.51 o
   7  -1  14       38.85       41.67      6.39 o
   8  -1  14       83.27       85.99      8.70 o
   9  -1  14       64.33       74.22      7.56 o
  10  -1  14      126.17      149.96      9.64 o
  11  -1  14        6.18        6.46      1.97 o
 -11   0  14        0.60        1.31      1.01 o
 -10   0  14      184.29      198.13      9.85 o
  -9   0  14       14.02       12.46      1.91 o
  -8   0  14        7.38        8.79      1.74 o
  -7   0  14       41.85       44.54      4.05 o
  -6   0  14       65.82       60.84      3.74 o
  -5   0  14       32.62       33.73      3.51 o
  -4   0  14      277.47      288.04     10.34 o
  -3   0  14      224.76      227.94      9.42 o
  -2   0  14       87.59       81.80      7.00 o
  -1   0  14      179.89      174.24      7.11 o
   0   0  14        5.95        4.26      1.28 o
   1   0  14      247.39      235.85      8.36 o
   2   0  14        2.84       13.10      2.49 o
   3   0  14        4.70        2.84      1.59 o
   4   0  14       73.87       56.06      4.88 o
   5   0  14       39.07       35.69      4.37 o
   6   0  14        4.97        9.15      2.17 o
   7   0  14        0.97        1.85      1.28 o
   8   0  14        3.58        3.92      1.58 o
   9   0  14       15.08       10.87      2.06 o
  10   0  14        0.03        0.71      0.90 o
  11   0  14       59.28       55.76      4.78 o
 -11   1  14       11.71        9.99      1.91 o
 -10   1  14        5.59        6.13      1.85 o
  -9   1  14       18.29       22.32      3.72 o
  -8   1  14      103.00      114.55      5.35 o
  -7   1  14       43.32       40.04      4.78 o
  -6   1  14      180.23      176.28      7.32 o
  -5   1  14       99.90       93.69      5.54 o
  -4   1  14      128.04      123.77      6.58 o
  -3   1  14       35.37       29.67      3.33 o
  -2   1  14      205.32      191.38      6.87 o
  -1   1  14      123.75      121.70      5.53 o
   0   1  14       59.36       55.48      3.38 o
   1   1  14       19.67       22.47      2.19 o
   2   1  14       13.89       18.22      2.28 o
   3   1  14      165.15      126.57      5.82 o
   4   1  14       63.44       55.86      3.71 o
   5   1  14       93.64       99.24      6.12 o
   6   1  14       42.80       48.55      4.28 o
   7   1  14       40.03       43.56      4.41 o
   8   1  14       85.39       86.17      5.31 o
   9   1  14       68.39       78.54      4.69 o
  10   1  14      121.37      141.10      8.03 o
  11   1  14        2.66        1.93      1.15 o
 -11   2  14        5.57        7.42      1.68 o
 -10   2  14       69.66       71.30      5.20 o
  -9   2  14      245.94      254.13     10.09 o
  -8   2  14      153.59      147.69      8.54 o
  -7   2  14        4.45        5.40      1.93 o
  -6   2  14       90.51       98.71      7.94 o
  -5   2  14       50.87       62.69      6.55 o
  -4   2  14       57.46       57.03      6.50 o
  -3   2  14       98.58      101.96      8.83 o
  -2   2  14        7.45        7.06      1.82 o
  -1   2  14      279.00      281.05     10.29 o
   0   2  14      134.22      144.72      6.03 o
   1   2  14       42.81       46.19      3.46 o
   2   2  14       97.55       97.50      5.03 o
   3   2  14       18.87       23.06      2.50 o
   4   2  14       36.10       33.05      2.94 o
   5   2  14       23.76       26.60      4.39 o
   6   2  14       48.09       47.02      5.05 o
   7   2  14        8.84        7.40      2.39 o
   8   2  14        0.38        1.46      1.63 o
   9   2  14        8.36       11.74      2.33 o
  10   2  14       51.82       55.02      4.33 o
  -9   3  14       16.26       13.88      2.27 o
  -8   3  14       50.80       50.64      4.80 o
  -7   3  14      106.98       96.90      7.13 o
  -6   3  14      170.93      183.46     10.53 o
  -5   3  14       35.39       39.44      5.17 o
  -4   3  14        1.16        1.08      1.42 o
  -3   3  14       49.56       54.02      6.48 o
  -2   3  14        9.87       13.08      3.56 o
  -1   3  14      144.17      149.72     11.01 o
   0   3  14       50.64       53.62      4.40 o
   1   3  14       52.83       53.93      4.39 o
   2   3  14       56.66       56.39      3.53 o
   3   3  14       59.05       59.41      7.11 o
   4   3  14        1.08        2.51      2.43 o
   5   3  14       48.90       60.21      7.07 o
   6   3  14      268.83      294.78     14.98 o
   7   3  14       70.41       85.64      7.79 o
   8   3  14       33.01       38.97      4.98 o
   9   3  14      115.95      129.64      8.04 o
  -8   4  14       33.18       34.59      3.18 o
  -7   4  14       34.26       40.12      3.90 o
  -6   4  14       67.10       69.50      5.58 o
  -5   4  14       77.66       85.84      6.65 o
  -4   4  14      171.72      203.94     10.81 o
  -3   4  14      144.96      143.80      9.52 o
  -2   4  14        9.15        6.44      2.29 o
  -1   4  14      144.66      158.72      6.69 o
   0   4  14       43.12       47.53      4.94 o
   1   4  14      108.31      114.40      9.02 o
   2   4  14      153.63      178.43     11.22 o
   4   4  14        4.22        4.22      1.90 o
   5   4  14       54.07       54.51      5.84 o
   6   4  14       73.72       86.52      6.95 o
   7   4  14       10.94       17.11      2.98 o
   8   4  14        2.69        3.32      1.29 o
  -5   5  14        5.38        3.49      0.71 o
  -4   5  14       11.37        7.96      1.67 o
  -3   5  14       89.93       84.56      5.54 o
  -2   5  14        8.11        4.89      1.51 o
  -1   5  14       24.31       19.61      2.91 o
   0   5  14       35.30       39.58      4.17 o
   1   5  14       18.74       25.71      3.38 o
   2   5  14        2.44        4.01      1.49 o
   3   5  14       51.55       48.92      4.39 o
   4   5  14       66.95       64.31      4.68 o
  -1  -5  15       14.84       13.03      1.88 o
  -5  -4  15       57.66       45.43      3.83 o
  -4  -4  15       16.02       17.45      2.58 o
  -3  -4  15       35.45       34.44      3.82 o
  -2  -4  15       41.12       32.65      3.82 o
  -1  -4  15        5.34        4.51      1.70 o
   0  -4  15        1.93        5.19      1.34 o
   1  -4  15        8.11        5.87      1.33 o
   2  -4  15       13.40       15.30      1.85 o
   3  -4  15        1.72        2.13      1.38 o
   4  -4  15       37.24       39.59      3.94 o
   5  -4  15        4.22        6.42      1.58 o
  -8  -3  15      104.33      101.12      6.24 o
  -7  -3  15       26.57       34.05      4.07 o
  -6  -3  15       42.34       39.00      5.23 o
  -5  -3  15       55.75       60.67      3.26 o
  -4  -3  15      191.14      189.56      7.13 o
  -3  -3  15       14.16       15.75      2.29 o
  -2  -3  15        1.08        1.57      1.03 o
  -1  -3  15       36.28       44.50      3.00 o
   0  -3  15       41.53       40.75      2.82 o
   1  -3  15       45.43       48.00      3.52 o
   2  -3  15      135.20      136.01      8.52 o
   3  -3  15       32.99       31.60      4.06 o
   5  -3  15       36.16       43.72      4.41 o
   6  -3  15       65.40       70.98      5.12 o
   7  -3  15       49.28       45.53      3.57 o
 -10  -2  15        3.00        5.07      1.45 o
  -9  -2  15      228.24      230.27      9.78 o
  -8  -2  15      154.81      151.91      8.69 o
  -7  -2  15      169.31      170.06      7.00 o
  -6  -2  15       23.95       25.99      2.98 o
  -5  -2  15      120.37      122.69      6.57 o
  -4  -2  15       72.74       67.91      3.89 o
  -3  -2  15       34.88       33.58      2.79 o
  -2  -2  15       42.80       46.47      5.23 o
  -1  -2  15       67.74       67.06      4.79 o
   0  -2  15       13.18       10.90      1.44 o
   1  -2  15        0.84        0.46      0.94 o
   2  -2  15       10.37       11.65      1.73 o
   3  -2  15       20.20       27.35      3.46 o
   4  -2  15       11.26       11.56      2.34 o
   5  -2  15        0.15        2.29      1.84 o
   6  -2  15       21.92       23.42      4.31 o
   7  -2  15       28.61       26.33      4.30 o
   8  -2  15       90.20      108.04      7.96 o
   9  -2  15       26.98       24.17      3.39 o
 -10  -1  15       70.57       65.27      4.90 o
  -9  -1  15       16.00       14.48      2.81 o
  -8  -1  15       42.51       36.41      3.95 o
  -7  -1  15       80.72       78.95      5.01 o
  -6  -1  15       22.65       24.63      3.03 o
  -5  -1  15       24.16       23.08      3.04 o
  -4  -1  15       61.18       63.80      3.82 o
  -3  -1  15       82.65       81.33      4.42 o
  -2  -1  15      238.85      224.55      6.15 o
  -1  -1  15       26.86       32.12      3.60 o
   0  -1  15       94.67       90.89      6.42 o
   1  -1  15      167.07      154.95      8.41 o
   2  -1  15       69.37       72.37      5.78 o
   3  -1  15       92.74       95.50      6.59 o
   4  -1  15       98.19       94.27      6.51 o
   5  -1  15      100.89      105.85     11.24 o
   6  -1  15       36.12       39.05      4.06 o
   7  -1  15       47.78       57.05      4.63 o
   8  -1  15       58.36       64.18      6.67 o
   9  -1  15      349.48      412.45     15.33 o
  10  -1  15        7.52       14.04      2.52 o
 -10   0  15        6.12        8.21      1.97 o
  -9   0  15        2.17        1.84      1.25 o
  -8   0  15       80.80       78.04      5.23 o
  -7   0  15        6.12        8.57      1.68 o
  -6   0  15       48.83       49.09      3.10 o
  -5   0  15       12.88       14.07      1.84 o
  -4   0  15        0.36        0.45      0.87 o
  -3   0  15       28.19       28.03      3.32 o
  -2   0  15       84.30       94.96      7.19 o
  -1   0  15       51.04       45.14      4.29 o
   0   0  15       57.42       53.72      4.00 o
   1   0  15       57.64       46.93      3.71 o
   2   0  15        8.16        5.79      1.55 o
   3   0  15        1.18        2.08      1.44 o
   4   0  15        0.42        1.44      1.47 o
   5   0  15        4.55        2.95      2.33 o
   6   0  15       44.14       54.87      6.88 o
   7   0  15       38.33       38.14      5.56 o
   8   0  15        0.51        1.00      1.59 o
   9   0  15        0.67        2.64      1.89 o
  10   0  15       75.23       95.34      6.10 o
 -10   1  15       72.98       69.07      4.87 o
  -9   1  15       15.10       16.49      2.82 o
  -8   1  15       40.26       37.02      2.76 o
  -7   1  15       85.88       91.26      4.77 o
  -6   1  15       19.26       24.23      2.66 o
  -5   1  15       22.90       20.40      2.58 o
  -4   1  15       70.28       75.07      5.01 o
  -3   1  15       78.21       80.56      5.33 o
  -2   1  15      232.25      219.44      8.32 o
  -1   1  15       29.30       31.43      2.74 o
   0   1  15       95.19       90.41      4.65 o
   1   1  15      161.27      148.23      5.34 o
   2   1  15       64.80       72.14      3.74 o
   3   1  15      110.23      105.60      6.01 o
   4   1  15       99.11      113.33      9.97 o
   5   1  15       99.82       93.16      5.48 o
   6   1  15       31.73       33.66      3.31 o
   7   1  15       51.36       60.76      4.20 o
   8   1  15       56.15       59.73      5.02 o
   9   1  15      346.12      370.00     11.86 o
 -10   2  15        7.26        6.33      1.50 o
  -9   2  15      256.00      271.72      9.93 o
  -8   2  15      151.91      152.11      5.59 o
  -7   2  15      144.06      149.13      7.88 o
  -6   2  15       31.99       28.66      3.92 o
  -5   2  15      121.66      125.55      8.31 o
  -4   2  15       73.96       70.37      6.51 o
  -3   2  15       45.18       44.85      5.95 o
  -2   2  15       52.03       55.43      3.44 o
  -1   2  15       65.06       62.56      3.75 o
   0   2  15       10.73        7.14      1.40 o
   1   2  15        0.42        0.87      0.78 o
   2   2  15       12.19       14.38      1.94 o
   3   2  15       21.31       24.18      2.37 o
   4   2  15       10.44        9.03      2.61 o
   5   2  15        0.22        3.46      2.03 o
   6   2  15       21.60       22.20      3.84 o
   7   2  15       28.72       28.78      4.24 o
   8   2  15       84.79       84.49      5.16 o
  -8   3  15      100.68      100.43      3.12 o
  -7   3  15       25.81       27.23      3.25 o
  -6   3  15       43.61       40.76      4.31 o
  -5   3  15       59.27       65.33      5.82 o
  -4   3  15      198.03      204.80     10.73 o
  -3   3  15       19.37       22.89      3.87 o
  -2   3  15        0.42        0.82      0.95 o
  -1   3  15       38.93       47.97      3.85 o
   0   3  15       46.09       50.22      3.96 o
   1   3  15       38.37       39.73      3.50 o
   2   3  15      142.21      137.36      4.99 o
   3   3  15       33.83       27.91      2.95 o
   4   3  15        2.99        3.41      1.28 o
   5   3  15       46.13       56.52      4.04 o
   6   3  15       80.31       97.42      7.53 o
   7   3  15       59.98       66.77      5.82 o
   8   3  15       76.37       69.11      6.76 o
  -6   4  15       23.72       26.05      2.17 o
  -5   4  15       49.94       47.38      2.85 o
  -4   4  15       12.27       14.36      1.74 o
  -3   4  15       34.62       33.06      2.66 o
  -2   4  15       44.39       41.80      3.05 o
  -1   4  15        8.22        7.51      1.42 o
   0   4  15        3.18        4.26      1.80 o
   2   4  15       12.42       13.98      2.85 o
   3   4  15        2.04        2.53      1.37 o
   4   4  15       36.77       44.71      4.76 o
   5   4  15        4.09        7.40      2.01 o
   6   4  15        6.83        7.59      1.77 o
  -1   5  15       14.08       11.53      1.81 o
   0   5  15       14.41       12.86      1.93 o
   1   5  15       70.32       50.13      3.72 o
  -2  -4  16       24.04       25.42      2.67 o
  -1  -4  16       14.41       13.71      2.01 o
   0  -4  16       39.30       31.46      2.84 o
  -6  -3  16       41.41       34.07      3.40 o
  -5  -3  16       20.15       17.82      2.73 o
  -4  -3  16       12.02       14.10      2.60 o
  -3  -3  16       88.77       81.16      4.20 o
  -2  -3  16       23.36       21.36      2.26 o
  -1  -3  16       14.17       14.96      2.49 o
   0  -3  16       60.42       65.82      4.94 o
   1  -3  16      113.09      119.69      7.01 o
   2  -3  16       42.53       56.66      4.71 o
   3  -3  16       41.10       39.69      3.73 o
   4  -3  16       38.69       34.04      3.26 o
  -8  -2  16        0.13        1.79      0.97 o
  -7  -2  16        2.63        3.23      1.19 o
  -6  -2  16       36.52       38.98      3.98 o
  -5  -2  16       25.35       26.23      3.51 o
  -4  -2  16        4.02        4.54      1.87 o
  -3  -2  16        2.77        2.94      1.90 o
  -2  -2  16       15.45       13.64      2.00 o
  -1  -2  16        0.70        1.18      1.07 o
   0  -2  16       24.36       20.15      3.96 o
   1  -2  16        3.83        2.67      1.67 o
   2  -2  16        2.26        2.72      1.34 o
   3  -2  16       14.56       14.71      2.33 o
   4  -2  16       32.60       38.47      5.11 o
   5  -2  16       19.82       20.48      3.63 o
   6  -2  16        4.45        4.13      1.85 o
   7  -2  16       23.40       22.64      3.38 o
   8  -2  16      145.09      163.45      7.90 o
  -9  -1  16       18.76       22.01      2.74 o
  -8  -1  16        8.20        7.52      2.01 o
  -7  -1  16        3.11        5.11      1.34 o
  -6  -1  16      108.39      105.64      5.42 o
  -5  -1  16       56.35       58.24      4.21 o
  -4  -1  16       34.24       35.46      3.41 o
  -3  -1  16       26.79       28.36      3.08 o
  -2  -1  16       25.57       25.78      4.63 o
  -1  -1  16       34.31       35.15      5.27 o
   0  -1  16       40.15       49.31      6.29 o
   1  -1  16       11.75       10.41      2.27 o
   2  -1  16       31.04       32.11      3.71 o
   3  -1  16       93.92       91.19      6.02 o
   4  -1  16       56.02       66.55      5.07 o
   5  -1  16       58.28       65.48      4.87 o
   6  -1  16        4.14        4.78      1.42 o
   7  -1  16       26.74       28.48      4.20 o
   8  -1  16       37.31       39.02      4.50 o
   9  -1  16      178.07      207.16      8.60 o
  -9   0  16      146.49      147.04      7.13 o
  -8   0  16        0.60        0.83      0.71 o
  -7   0  16        0.53        0.40      0.84 o
  -6   0  16       14.24       13.64      1.47 o
  -5   0  16        5.68        7.90      1.31 o
  -4   0  16       19.50       19.23      2.05 o
  -3   0  16       28.28       32.20      2.65 o
  -2   0  16        7.56        7.96      1.47 o
  -1   0  16        1.83        2.22      1.28 o
   0   0  16        6.25        5.76      1.62 o
   1   0  16       18.45       15.20      2.06 o
   2   0  16       10.27        8.76      2.10 o
   3   0  16        2.94        3.80      1.45 o
   4   0  16       19.63       24.69      3.20 o
   5   0  16       12.49       13.51      2.41 o
   6   0  16       62.85       78.70      5.21 o
   7   0  16       20.18       25.38      2.80 o
   8   0  16      329.34      401.05      9.81 o
  -9   1  16       20.70       20.46      2.59 o
  -8   1  16        5.55        6.77      1.83 o
  -7   1  16        6.78       10.83      1.52 o
  -6   1  16      117.83      121.88      4.17 o
  -5   1  16       45.59       46.50      3.06 o
  -4   1  16       22.63       22.11      2.56 o
  -3   1  16       33.12       34.59      3.71 o
  -2   1  16       38.36       36.35      4.01 o
  -1   1  16       33.67       38.51      4.04 o
   0   1  16       42.21       46.82      5.63 o
   1   1  16        4.92        3.78      1.36 o
   2   1  16       34.49       33.49      3.45 o
   3   1  16       78.16       79.28      5.52 o
   4   1  16       55.92       65.20      4.91 o
   5   1  16       75.07       78.76      5.23 o
   6   1  16        7.47        6.03      1.51 o
   7   1  16       21.79       19.18      3.52 o
   8   1  16       32.45       37.67      4.34 o
   9   1  16      167.07      193.12      8.12 o
  -8   2  16        0.17        0.48      0.78 o
  -7   2  16        3.20        4.71      1.06 o
  -6   2  16       34.71       34.47      3.74 o
  -5   2  16       24.55       24.62      3.46 o
  -4   2  16        5.51        7.18      2.14 o
  -3   2  16        1.76        2.08      1.52 o
  -2   2  16       15.02       15.23      1.71 o
  -1   2  16        0.77        0.57      0.70 o
   0   2  16       24.45       23.77      2.15 o
   1   2  16        3.81        5.29      1.17 o
   2   2  16        2.25        3.09      0.97 o
   3   2  16       12.76       16.32      2.29 o
   4   2  16       34.07       39.55      3.38 o
   5   2  16       24.76       27.27      4.11 o
   6   2  16        7.59        7.24      2.24 o
   7   2  16       16.73       19.34      3.10 o
   8   2  16      132.30      143.90      7.26 o
  -7   3  16       52.69       53.49      3.83 o
  -6   3  16       36.02       35.39      2.27 o
  -5   3  16       16.16       17.40      1.79 o
  -4   3  16       13.08       15.24      1.83 o
  -3   3  16       94.48       91.40      4.49 o
  -2   3  16       20.47       18.07      2.10 o
  -1   3  16       14.76       20.02      2.29 o
   0   3  16       59.31       64.90      3.97 o
   1   3  16      116.82      120.28      5.30 o
   2   3  16       37.39       46.01      5.06 o
   3   3  16       29.72       29.04      3.94 o
   4   3  16       34.92       35.72      3.55 o
   5   3  16       93.49       92.99     12.42 o
   6   3  16        3.51        3.31      1.28 o
  -4   4  16       20.05       19.21      1.55 o
  -3   4  16       22.58       21.52      2.62 o
  -2   4  16       23.25       26.68      3.05 o
  -1   4  16       13.71       15.91      2.51 o
   0   4  16       39.31       45.93      4.18 o
   1   4  16        0.41        0.04      0.75 o
   2   4  16       12.86       16.88      2.60 o
   3   4  16        0.90        0.64      0.72 o
   4   4  16       23.62       19.93      2.47 o
  -6  -2  17        9.21        6.48      1.52 o
  -5  -2  17        0.05        0.12      0.79 o
  -4  -2  17        6.98        5.01      1.66 o
  -3  -2  17        4.38        2.49      1.49 o
  -2  -2  17        1.34        0.89      1.10 o
  -1  -2  17       56.82       62.21      5.84 o
   0  -2  17       32.81       32.35      4.32 o
   1  -2  17        6.01        4.56      1.84 o
   2  -2  17        6.47        7.81      2.14 o
   4  -2  17       32.87       37.40      4.34 o
   5  -2  17       20.33       23.03      3.25 o
   6  -2  17       94.63       89.60      5.68 o
  -7  -1  17       51.29       45.30      3.78 o
  -6  -1  17       36.54       33.43      2.56 o
  -5  -1  17       27.05       27.81      3.60 o
  -4  -1  17       77.00       71.93      6.08 o
  -3  -1  17       78.97       81.93      6.82 o
  -2  -1  17       83.67       74.73      6.62 o
  -1  -1  17       84.92       77.02      6.93 o
   0  -1  17       47.41       49.20      5.63 o
   1  -1  17       50.94       48.62      5.62 o
   2  -1  17       10.26       10.31      2.60 o
   3  -1  17       28.92       31.45      3.17 o
   4  -1  17       18.67       17.63      2.36 o
   5  -1  17        6.12        4.99      1.21 o
   6  -1  17      116.09      134.26      8.12 o
   7  -1  17        3.84        4.07      1.32 o
  -8   0  17       87.70       76.55      4.65 o
  -7   0  17        0.57        0.97      0.55 o
  -6   0  17       17.31       15.75      1.77 o
  -5   0  17        0.58        0.66      0.69 o
  -4   0  17       10.90       10.42      1.30 o
  -3   0  17        1.18        0.90      0.78 o
  -2   0  17       14.67        9.10      1.85 o
  -1   0  17        0.45        1.27      1.14 o
   0   0  17        0.12        0.60      1.16 o
   1   0  17       23.73       25.10      4.14 o
   2   0  17       59.81       54.08      5.94 o
   3   0  17        1.88        4.12      1.42 o
   4   0  17       16.22       15.00      2.26 o
   5   0  17       91.14       98.11      5.25 o
   6   0  17       36.45       46.99      3.42 o
   7   0  17       34.84       30.86      2.48 o
  -7   1  17       53.73       52.18      4.20 o
  -6   1  17       37.86       33.61      6.05 o
  -5   1  17       31.06       31.84      1.96 o
  -4   1  17       76.84       75.56      3.24 o
  -3   1  17       70.30       70.73      4.09 o
  -2   1  17       79.37       74.11      6.02 o
  -1   1  17       91.41       89.91      6.94 o
   0   1  17       46.37       54.15      3.94 o
   1   1  17       47.50       44.50      5.07 o
   2   1  17       12.70       11.21      2.69 o
   3   1  17       26.60       31.08      4.38 o
   4   1  17       17.77       15.21      2.99 o
   5   1  17        6.31        8.67      2.27 o
   6   1  17      121.62      130.70      7.66 o
   7   1  17        4.87        5.20      1.51 o
  -6   2  17        8.83        6.68      1.03 o
  -5   2  17        0.04        0.81      0.80 o
  -4   2  17        7.55        8.59      1.39 o
  -3   2  17        4.59        7.55      1.94 o
  -2   2  17        1.50        2.06      1.31 o
  -1   2  17       59.01       62.01      3.54 o
   0   2  17       39.20       39.02      3.22 o
   1   2  17        8.90        6.11      1.28 o
   2   2  17        4.60        4.23      1.56 o
   3   2  17      121.66      103.00      6.69 o
   4   2  17       36.69       38.65      4.07 o
   5   2  17       23.51       25.32      3.17 o
   6   2  17       98.11       87.59      5.31 o
  -4   3  17       69.09       70.12      4.33 o
  -3   3  17       11.21       11.52      2.00 o
  -2   3  17        0.57       -0.13      0.70 o
  -1   3  17       43.35       47.02      3.90 o
   0   3  17       42.51       42.80      2.97 o
   1   3  17       18.79       18.61      2.55 o
  -3  -2  18       48.95       37.92      3.38 o
  -2  -2  18      140.48      121.35      6.33 o
  -1  -2  18       40.02       33.33      3.45 o
   0  -2  18       29.21       26.69      3.10 o
  -5  -1  18       13.82       13.91      1.96 o
  -4  -1  18        1.91        1.31      0.84 o
  -3  -1  18       11.77       13.59      2.37 o
  -2  -1  18       13.60       14.69      2.57 o
  -1  -1  18      133.62      143.10      7.92 o
   0  -1  18       56.01       51.94      4.89 o
   1  -1  18        7.21        7.79      1.97 o
   2  -1  18        2.62        5.06      1.68 o
   3  -1  18        9.90        8.65      1.93 o
   4  -1  18       54.48       49.82      4.16 o
  -4   0  18        0.38        0.10      0.82 o
  -3   0  18       32.74       34.34      3.62 o
  -2   0  18      131.50      131.07      7.34 o
  -1   0  18       47.23       41.53      4.34 o
   0   0  18        0.49        1.31      1.21 o
   1   0  18       45.60       49.92      4.87 o
   2   0  18       43.55       40.81      4.35 o
   3   0  18        8.74       10.02      2.26 o
   4   0  18       61.91       64.71      5.08 o
   5   0  18       36.02       42.12      3.79 o
  -3   1  18       16.18       14.24      1.99 o
  -2   1  18       15.39       14.68      2.25 o
  -1   1  18      136.77      135.78      7.05 o
   0   1  18       54.33       52.69      4.56 o
   1   1  18        5.09        5.01      1.56 o
   2   1  18        1.78        3.29      1.33 o
   3   1  18       11.46       12.10      2.25 o
   4   1  18       52.27       52.60      4.36 o
   5   1  18        2.01        2.18      0.99 o
  -3   2  18       45.27       42.04      3.41 o
  -2   2  18      129.41      134.48      6.35 o
 
